# Supplementary material for: Distinct aging profiles of CD8+ T cells in blood versus gastrointestinal mucosal compartments
Source: PLoS One. 2017 Aug 23;12(8):e0182498. doi: 10.1371/journal.pone.0182498 (PMC5568404; doi:10.1371/journal.pone.0182498)
Supplement: S1 Dataset — Minimal dataset including all relevant data underlying the study’s findings, with removal of potentially identifying participant information. (XLSX) [file pone.0182498.s001.xlsx]

## Sheet: Cell Surface Data
T1_4pOn3gate	T1_8pOn3gate	T2_57n28pOn8p	T2_57p28pOn8p	T2_57n28nOn8p	T2_57p28nOn8p	SPACER	T2_57p28nOn8pEvents	T2_RAnPD1pOn57p28nOn8p	T2_RApPD1pOn57p28nOn8p	T2_RAnPD1nOn57p28nOn8p	T2_RApPD1nOn57p28nOn8p	T3_DRn38pOn4	T3_DRp38pOn4	T3_DRn38nOn4	T3_DRp38nOn4	T3_DRn38pOn8	T3_DRp38pOn8	T3_DRn38nOn8	T3_DRp38nOn8	T4_RAn57pOn8p	T4_RAp57pOn8p	T4_RAn57nOn8p	T4_RAp57nOn8p	T4_RAnOn8p	T4_27n28pOnRAn8p	T4_27p28pOnRAn8p	T4_27n28nOnRAn8p	T4_27p28nOnRAn8p	T4_RApOn8p	T4_RApOn8pEvents	T4_27n28pOnRAp8p	T4_27p28pOnRAp8p	T4_27n28nOnRAp8p	T4_27p28nOnRAp8p	T4_57p28nOn8p	SPACER	T4_57p28nOn8pEvents	T4_RAn27pOn57p28nOn8p	T4_RAp27pOn57p28nOn8p	T4_RAn27nOn57p28nOn8p	T4_RAp27nOn57p28nOn8p	T5_RAn28pOn4	T5_RAp28pOn4	T5_RAp28pOn4Events	T5_31pOnRAp28pOn4	T5_31bOnRAp28pOn4	T5_31dOnRAp28pOn4	T5_31nOnRAp28pOn4	T5_RAn28nOn4
	38.5	89	2.1	1.9	7.1		977	11.7	1	18.5	68.8	65	1.9	30.8	2.3	11	2.2	82.1	4.7	3.9	5.7	36.5	53.9	40.4	5.5	89.1	4.1	1.4	59.6	7616	1.5	88.5	6.9	3.1	7.4		945	2.8	12.9	25.5	58.8
	19.8	61.3	4	6.2	28.5		1937	1.4	2.3	18.1	78.2	42	2.9	50	5.1	6.9	6.1	75.6	11.3	8	24.8	24.8	42.4	32.8	10.2	72.9	13.7	3.2	67.2	4330	4.7	54.8	34.1	6.4	28.9		1861	2.9	8.9	14.9	73.3	65.9	29.6	2974	61.2	48.1	13.6	39	3.6
	42.6	43	17.5	5.1	34.3		3201	5.3	6.7	12.1	75.9	37.9	4.3	45.1	12.7	1.9	5.1	57.3	35.7	16.8	34	25.6	23.6	42.4	10.5	75	8.9	5.6	57.6	4671	10.3	41.2	35.1	13.4	32.9		2668	6.1	18.8	11.5	63.5	71.2	28.4	2740	51.1	37.9	13.5	49	0.2
50.9	45.7	54.2	4.5	3.4	37.9		3389	3.2	1.4	22.2	73.1	49	1.7	45.2	4.1	5	1.8	75.3	17.8	11.7	32.1	6.7	49.5	18.4	6.2	37.9	49.3	6.5	81.6	7252	6.1	58.8	30.7	4.4	39.4		3500	2.3	7.2	22.5	68.1	53.6	45.6	4765	55.3	42.7	12.9	44.8	0.8
46.8	46.6	48.9	3.9	9.3	37.8		3509	0.1	0.9	6.1	92.8	33	5.7	52.7	8.5	7.3	12.6	53.1	27	4.7	36.2	18.5	40.6	23.2	6.7	79.2	8.5	5.6	76.8	7052	5.7	39.6	49.2	5.5	36.8		3383	1.9	5.7	4.4	88	69.1	24.3	2298	49	37.5	11.9	51.1	2.8
	31.8	39.1	4.4	6.1	50.4		8100	16	7.2	8.9	67.9	54.8	1.9	38.8	4.5	3.8	4.7	75.3	16.2	16.8	38.8	16.9	27.5	33.7	11.9	49	23.7	15.3	66.3	10469	7	33	53.2	6.8	51.7		8164	10	4.8	17.4	67.8	50.5	48.8	14370	49.8	34.1	16.1	50.5	0.6
68	28.6	68.7	5.7	3.7	21.9		3453	0.6	10.7	1.4	87.3	40.9	2	51.5	5.6	2.5	1.8	71.6	24.1	3.7	23.4	30.3	42.6	34	10.3	86.7	1.9	1	66	10071	4.6	59.9	26	9.5	21.9		3342	0.6	20.6	2.5	76.3	63.7	32.6	11152	50.5	35	16	49.7	0.5
61.2	30.9	79.7	0.6	3.6	16.1		2487	4.6	9	10.3	76.1	63	1.8	31.7	3.4	5.8	0.9	88.4	4.9	2.4	13.7	8.7	75.3	11.1	5	75.9	16.6	2.5	88.9	13464	1.8	79.8	14.2	4.2	15.5		2341	1.2	5	12	81.9	36.7	61.8	18935	71.4	59.6	12.2	28.7	1.3
62.9	32.7	89.7	1.9	4.6	3.8		625	8.6	15.5	14.7	61.1	55.1	1.2	41.4	2.3	9.5	1.2	85.3	4	2.5	3.3	11	83.1	13.6	5.9	80.9	3.9	9.2	86.4	14128	1	91.4	2.9	4.7	4.1		665	15	26	10.8	48.1	50.9	49.1	15275	57.3	44.4	13.3	42.8	0
79.7	18.8	71.4	9.6	1.8	17.2		1703	5	19.5	9.2	66.2	42	1.5	51.6	4.9	1.7	1	87.5	9.8	10.1	16.8	31.4	41.7	41.5	11	83.1	4.5	1.3	58.5	5706	5.3	70	18.1	6.6	17.5		1710	2.2	17.3	14.4	66.1	57	42	16643	57.1	44.4	13.2	43.1	0.3
57.5	40.3	67.6	3.2	4.6	24.7		4876	11.8	5	17.8	65.4	48.5	3.9	36.7	10.9	5.5	5.1	67.8	21.6	10	16.9	27.7	45.4	37.7	8.3	71	16.3	4.4	62.3	12154	1.9	67	27.2	3.9	23.7		4623	3.8	3.6	25.8	66.7	61.4	37.5	10803	62.9	49.2	14.1	37.3	1
55.1	43.5	47.4	3.8	6.7	42		9839	1.5	2.4	14.8	81.2	51.1	4	41.3	3.5	6.5	17.4	48.4	27.7	7.9	37.2	23.2	31.8	31	11.5	65.7	20.5	2.4	69	15920	8.8	34.4	50.1	6.6	42.4		9794	0.8	6.8	15.1	77.3	53.5	41.2	12070	49.5	37.4	12.6	50.6	3.8
79.9	17.7	83.3	11.3	0.7	4.7		413	2.9	12.8	2.7	81.6	46.7	2.6	45.4	5.3	4	2.1	76.6	17.3	7	7.6	22.7	62.7	29.8	6.1	93	0.3	0.6	70.2	5989	1.7	91.9	2.1	4.3	4.3		370	3.8	55.1	1.6	39.5	63.2	36.8	14566	43.1	31.7	11.8	57	0
72.5	25.7	41.3	4.8	7.7	46.3		5918	3.3	1.6	25.6	69.5	50.5	3.9	37.3	8.4	3.5	3	75.1	18.4	14.3	35.2	13.5	37	27.8	5.5	51.5	27.5	15.5	72.2	8935	2.9	39.8	46.4	10.9	45.2		5599	8.6	10.9	16.2	64.3	44.1	43.8	15942	66.5	54.3	12.6	33.7	11.3
68.4	28.1	82.8	2.6	4.2	10.4		1462	1.5	6.6	2.9	88.9	50.7	3.1	39.9	6.2	4.5	2.2	74.9	18.4	1.6	11.5	20	66.9	21.6	5.8	89.6	2	2.5	78.4	10995	5.2	79.4	11.9	3.5	10.5		1471	1.9	9.2	3.7	85.2	55.8	43.7	13121	59.2	42.1	17.6	41	0.3
56.3	39.2	60.5	9.5	2.7	27.4		5228	20	12.6	13.8	53.7	50.2	2.4	42.6	4.8	4.7	2.1	78.5	14.7	16.7	19.4	21	42.8	37.7	7.4	70	9.8	12.7	62.3	11927	4.1	68.2	15.5	12.2	27.1		5181	16.6	24.6	17.2	41.6	53.7	46	12830	51.6	37.7	14.4	48.6	0.2
64.3	32.1	52.5	6.2	4	37.3		6101	3	9.3	3.2	84.4	34.9	1.8	57.9	5.4	3.5	3.4	79.6	13.5	6.3	36.2	26.3	31.2	32.6	5.8	86.1	3.1	5	67.4	10985	3.9	41.2	37.7	17.2	36.3		5922	3.8	25.3	2.4	68.6	72.6	27.2	8764	52.6	36.4	16.7	47.5	0
47.6	49.5	39	8.8	4.1	48		6958	4.4	3.3	10.9	81.5	37	2.1	57.2	3.7	3.7	5.3	77	14	13.3	43.4	14.6	28.6	27.9	3.1	66.1	14.5	16.3	72.1	8972	1.9	37.2	42.2	18.7	49		6103	8.1	23.3	7.6	61	81.2	16.7	2850	61.6	44.4	17.8	38.7	1.3
61.2	35.1	71.5	3.4	8	17		1848	6	18.6	2.3	73.1	30.4	2.6	60.7	6.3	2.5	1.8	82	13.7	3.5	16.4	25.4	54.7	28.9	17.5	72.7	5.9	3.8	71.1	7912	5.2	63.9	25	5.9	16.6		1847	2.5	8.5	6.1	82.9	64.9	33.5	7202	53.6	37.8	16.3	46.5	1
69.5	27.2	62.6	6.7	5.6	25.1		2239	0.5	24	0	75.5	35.3	2.5	58.9	3.3	17.1	10.8	62.8	9.4	0.6	29.3	3.4	66.7	4	16.6	76	2.6	4.8	96	7499	4.3	65.9	24.1	5.7	24.3		1897	0.6	14.9	0.4	84.1	73.5	26.3	4846	39	26.8	12.6	61.1	0.1
66.2	31	85.4	6.9	1.4	6.3		793	9.6	37.5	1.1	51.8	46.2	1.9	46.2	5.7	5.7	1.5	84.8	7.9	4.8	7.2	14.8	73.3	19.5	1	94.8	0.8	3.4	80.5	8683	0.7	92	2.8	4.4	5.9		637	8.2	43.2	3	45.7	51.2	47.4	13102	57	43.7	13.8	43.1	0.3
75	21	72.8	5.6	2.5	19.1		2024	1.7	25	0.4	72.9	40.3	2.7	50.1	6.8	6.8	1.7	70.1	21.5	2.8	21.7	10.9	64.5	13.8	11.4	84.2	3.7	0.7	86.2	8755	3.2	74.7	19	3	18.5		1880	0.4	10.4	1.8	87.4	56.2	36.5	13942	51.2	39.7	11.8	49	5.1
79.9	18.5	73.1	3	0.8	23.1		2098	8.9	80	0.4	10.7	56.9	2.4	35.9	4.9	3.7	4.2	75.1	17.1	3.8	22.8	21	52.4	24.8	3.6	86.7	4.9	4.7	75.2	6338	2	69.6	21.4	7	24		2020	2.6	20.1	6.1	71.2	41.2	58.7	20017	49.7	33.7	16.5	50.5	0.1
67.1	29.3	84.3	4.5	2.3	8.9		1280	20.9	31	4.4	43.7	67.3	2.3	26	4.5	12.2	1.9	75.6	10.3	6.1	7.2	33.9	52.8	40	8.1	83	4.3	4.7	60	7869	1.9	85.3	6.7	6.2	9.4		1237	10	24.3	18.8	47	48.1	51.7	14893	47.5	33.2	14.7	52.8	0.1
80.4	15.6	83.4	5.5	4.9	6.3		466	3.9	22.5	4.1	69.5	21.9	2.2	71.8	4.1	3.9	8.2	70.4	17.6	3.9	6.5	54.1	35.5	58	4	92.6	1	2.4	42	3041	2.3	75.1	7.8	14.8	6.3		460	7	50.7	2.6	39.8	90.7	9.3	3457	52	41.7	10.7	48.1	0
59.9	35.3	46.4	5.6	2.4	45.5		7894	5.9	22.3	9.4	62.4	42.6	2.7	50.7	4.1	6.4	3.4	79.5	10.7	9.3	42.4	19.7	28.5	29	7	69	22.3	1.7	71	12460	4.2	35.7	56.6	3.5	46.8		8212	0.5	2.6	13.7	83.2	48.4	35.6	10715	57.1	44.4	13.2	43	5.8
79.6	17.6	66.7	2.7	4.9	25.8		2348	6.2	24.7	2.1	67	50.7	1.5	43.9	3.9	2.8	1.7	81	14.5	3.3	24.5	22.1	50.1	25.4	2.5	83.6	4.6	9.2	74.6	6724	0.9	64.2	27.6	7.3	25.3		2282	4	13.8	3.4	78.7	52.9	45.7	17972	44.2	32.7	11.8	55.9	0.8
66	31.6	43.8	12.2	6.3	37.7		6083	6.9	4.7	16.8	71.6	34.2	2.5	55.4	7.9	4.1	3.3	62.3	30.3	18	29.3	18.9	33.8	36.8	5.1	66.7	13.9	14.2	63.2	8248	1.2	45.8	41.6	11.4	35.4		4628	10.9	9.5	14	65.6	55.3	22.1	7301	49.3	34.2	15.5	50.9	20.6
71.7	26.1	48.8	4.5	1.9	44.7		5936	13.2	32.4	21	33.4	52.1	10.7	31.6	5.6	11	11.8	61	16.2	18.9	29.2	32.7	19.2	51.6	8.2	61.2	26.9	3.7	48.4	6414	2.8	38.3	53.2	5.7	43.7		5798	3.4	3.9	32.1	60.6	57.3	34.8	12645	61.5	40.8	21.3	38.8	5.4
60.9	32.4	77.4	8.9	2.4	11.3		1735	14.5	25.1	27.3	33.1	52.6	2.1	42.7	2.7	4.5	1.5	85.4	8.6	10.9	7.9	30.4	50.8	41.3	3.9	84.8	6.5	4.8	58.7	8691	0.9	86.2	7.3	5.5	10.7		1587	14.9	19.6	26.3	39.2	60.6	38.7	11902	54	37.2	17.3	46.2	0.4
58	38.1	53.6	3.6	9.8	33		6275	2.7	8	5.3	84	54.7	2.7	38.3	4.3	16.5	2.5	67.9	13.1	5.3	30.4	16.7	47.6	22	6	72.9	6.9	14.3	78	14804	1.6	51.4	29	17.9	32.8		6216	4.5	23.2	4.2	68.1	46.1	42.8	12312	71.5	59.4	12.5	28.7	2.6
58.5	39	53.8	3.8	2.7	39.6		7120	10.1	15.1	14.2	60.6	56.5	1.4	39.3	2.7	7.1	2.8	81.6	8.4	11.2	30.8	18.3	39.7	29.5	2	68	22.4	7.6	70.5	12059	0.5	54.2	39.9	5.4	38.3		6555	4.3	5.7	17.2	72.8	47.1	51.8	15623	53.2	37.7	16.1	47	0.8
73.3	24.9	73.3	3.7	3.9	19.1		2639	1.3	25.2	0.9	72.6	50.1	1.7	43.5	4.7	3.1	2.7	74.5	19.8	1.5	21.6	15	61.9	16.5	7.2	90	1.6	1.1	83.5	11578	1.6	70.1	21.7	6.7	19.8		2744	0.5	16.1	1.3	82.1	48.4	50.2	18307	39.9	26.4	13.9	60.3	0.3
46.4	48	68.2	6.1	5.4	20.2		4833	1.7	6	5.6	86.7	43.1	2.4	49.6	4.9	9.1	2.5	72.5	16	4.8	20.4	12.8	61.9	17.6	7.1	80.3	4.6	8	82.4	19422	1	70.8	16.7	11.5	19.7		4650	3.9	26.9	3.8	65.4	63.5	32.4	7553	54.6	39.4	15.7	45.6	2.5
48.4	42.1	38.3	4.9	8	48.9		9431	3.8	13.9	6.9	75.5	56	3.4	36.4	4.1	6	3.1	67.8	23.1	9.1	43.2	19.8	27.9	28.9	3.8	73.4	13.8	9	71.1	11737	0.6	30.1	57.4	12	47.8		7891	3.2	9.3	7.2	80.3	66	32	7279	59.3	46	13.8	40.9	1.7
66.8	29.6	85.2	1.9	4.1	8.8		1283	10.6	13.7	22.1	53.6	40	1.2	56.2	2.6	2.9	1.2	86.8	9.2	4.6	6.2	31.8	57.4	36.4	5.9	83.3	7	3.8	63.6	9239	1	84.9	9.6	4.5	9.1		1318	7.8	6.2	26.9	59.1	60.7	39.2	12640	67.3	46.3	21.8	33	0
58.7	38.5	61.4	7.2	8.5	22.9		4518	16.5	19.3	3.3	61	46.4	1.6	48.3	3.8	2.7	1.5	85.1	10.7	9.8	19.8	26.2	44.2	36	3.8	81.1	6.1	9	64	12587	2	59.3	25.3	13.4	22.9		4509	10.4	18.5	8.7	62.5	51.8	44.1	13164	59.2	39.6	20.4	41	0.6
58.1	34.7	80.6	0.8	5.2	13.5		2334	5.7	12.6	6.3	75.4	63.9	1.3	32.9	1.8	9.1	1	86.7	3.1	2.4	12	15.8	69.9	18.2	6.9	73.6	7.5	12.1	81.8	14137	0.7	80.6	13.2	5.4	13.7		2358	3.8	8.3	9.3	78.6	41.8	58.1	16348	71.4	51.2	21	28.8	0.1
50.3	46.7	66.6	5.4	4.1	23.9		5711	2.9	9.2	2.8	85	35.4	1.1	58.5	5	2.6	1.2	75.7	20.4	4.7	23.2	21.6	50.5	26.3	8.7	85	3.1	3.2	73.7	17286	2.3	62.9	26.8	8	23.3		5469	2.5	15.6	2.9	78.9	60.4	36.3	9159	64.2	46.2	18.7	36.1	1.5
[truncated: 54 more columns]

## Sheet: Ki-67 Data
T1_CD3p	T1_CD3p CLEAN	T1_4pon3p	T1_IgG1pon4p3p	T1_RAn28ponG1p4	T1_RAp28ponG1p4	T1_RAn28nonG1p4	T1_RAp28nonG1p4	T1_IgG1non4p3p	T1_RAn28ponG1n4	T1_RAp28ponG1n4	T1_RAn28nonG1n4	T1_RAp28nonG1n4	T1_8pon3p	T1_IgG1pon8p3p	T1_RAn28ponG1p8	T1_RAp28ponG1p8	T1_RAn28nonG1p8	T1_RAp28nonG1p8	T1_IgG1non8p3p	T1_RAn28ponG1n8	T1_RAp28ponG1n8	T1_RAn28nonG1n8	T1_RAp28nonG1n8	T2_CD3p	T2_CD3p CLEAN	T2_4pon3p	T2_4pon3pEvents	T2_Ki67pon4p3p	T2_Ki67pon4p3pEvents	T2_RAn28pon67p4	T2_RAp28pon67p4	T2_RAn28non67p4	T2_RAp28non67p4	T2_Ki67non4p3p	T2_RAn28pon67n4	T2_RAn28non67n4	T2_RAp28pon67n4	T2_RAp28non67n4	T2_8pon3p	T2_8pon3pEvents	T2_Ki67pon8p3p	T2_Ki67pon8p3pEvents	T2_RAn28pon67p8	T2_RAp28pon67p8	T2_RAn28non67p8	T2_RAp28non67p8	T2_Ki67non8p3p	T2_RAn28pon67n8	T2_RAp28pon67n8
34.1	98.5	59.9	0					100	46.3	53.7	0	0	34.4	0					100	31.1	62.9	1.2	4.9	24.6	97.7	57.3	1145	3.7	42	85.7	14.3	0	0	96.3	38.4	0	61.6	0	36.9	738	0.4	3	33.3	33.3	0	33.3	99.6	28.3	65
40.3	99	67.1	0	62.5	25	0	12.5	100	57.4	37.1	3.5	2	25.5	0					100	14.8	39.2	3.6	42.4	42.3	99.3	66.6	20070	3	603	86.6	9.5	3.2	0.8	97.1	55.8	3.9	38.6	1.7	25.8	7781	2.6	205	33.2	17.6	9.8	39.5	97.4	14.1	40.8
24.4	99.2	54.4	0	83.3	16.7	0	0	100	68.1	31.5	0.2	0.2	40.4	0	50	50	0	0	100	28.9	26.6	7	37.5	23.1	99.4	53.6	13994	5.1	711	95.9	3.8	0	0.3	94.9	66.1	0.2	33.4	0.3	41.2	10751	3.1	336	53.6	8.9	11.3	26.2	97	28.5	24.3
42.1	99.4	52.3	0	50	50	0	0	100	50.1	48.9	0.9	0.1	45	0					100	6	52.8	10	31.2	43.5	99.3	53	30110	3.2	965	92.8	6.9	0.2	0	96.7	50.6	0.8	48.5	0.1	44.1	25022	2	512	29.1	19.3	18.9	32.6	97.9	5.7	52.2
46.5	99.5	45.1	0					100	62.2	29.6	3.5	4.8	48.3	0					100	13.7	33.2	3.1	50	53.4	99.6	44.7	22312	3.2	711	91.1	3.8	3.8	1.3	96.8	59.5	3.7	31.7	5.1	47.8	23856	3.3	783	45.1	9.5	6.1	39.3	96.8	12.9	33.5
59.7	99.4	59.7	0	75	25	0	0	100	45.9	53.1	0.8	0.2	32.4	0	0	0	50	50	100	14.3	23	13	49.8	58	99.4	58.8	34522	2.5	856	90.9	8.3	0.7	0.1	97.5	47	0.9	51.8	0.2	33.5	19658	1.7	331	35.3	9.4	20.8	34.4	98.4	13.4	21.4
37	92.3	72.8	0					100	57.7	37.5	0.8	4	24.7	0					100	23.5	47.5	1.6	27.4	35.2	94.3	72	2904	1.4	42	92.9	4.8	0	2.4	98.6	60.9	0.5	35.2	3.5	25.1	1014	1.7	17	70.6	5.9	5.9	17.6	98.3	28.5	41.9
60.4	99.2	66.9	0	100	0	0	0	100	36.1	62.6	1.2	0.2	28.9	0	0	100	0	0	100	12.4	72.5	3.2	12	60.9	99.2	67.3	66814	2.7	1832	88.5	9.2	2.2	0.1	97.3	35.5	1.1	63.3	0.1	28.3	28079	1.4	391	40.2	14.8	21.7	23.3	98.6	13.1	71.4
50	98.9	64.3	0	100	0	0	0	100	44.4	55.6	0	0	33.1	0	0	100	0	0	100	8.6	85.3	1.3	4.9	50.7	98.9	64.2	122662	2.7	3265	88.9	11.1	0	0	97.4	43.9	0	56.1	0	33.2	63411	1	637	57.6	33.8	3	5.7	99	8.4	85
49.1	99.3	82.6	0	57.1	42.9	0	0	100	59.7	38.4	1.2	0.8	16.6	0					100	31.6	40.9	4	23.6	50.2	99.2	82.4	81830	3.1	2511	93.6	5.7	0.6	0.2	97	56.6	1.1	41.4	0.9	16.7	16592	2.1	346	64.5	13.6	6.9	15	97.9	29.6	43.2
30.5	99.1	59.9	0	60	30	10	0	100	55.9	42.5	1.4	0.1	38.7	0	0	100	0	0	100	17.6	47	10.5	25	32.7	98.9	59.8	59215	2.7	1608	93.3	5.3	1.2	0.1	97.3	55.6	1.5	42.7	0.1	38.5	38114	2.1	796	56	7.7	15.2	21.1	97.9	17.8	49.3
61	98.9	53.4	0.1	39.3	53.6	3.6	3.6	99.9	42	52.8	5	0.2	45.8	0	0	66.7	0	33.3	100	8.8	19.4	7	64.9	60.3	98.9	54.1	53376	3.6	1931	80.6	7.8	11.2	0.4	96.4	39.6	4.5	55.7	0.2	44.9	44238	5.4	2381	20.3	10.5	17	52.3	94.7	7.9	20.8
67.9	98.9	83.2	0	50	50	0	0	100	58.3	41.7	0	0	15.4	0	0	100	0	0	100	20.7	71	0.5	7.9	67.7	99	83.3	82365	2.4	2013	93.5	6.5	0	0	97.6	57.5	0	42.5	0	15.3	15171	2.1	325	55.4	36.9	1.2	6.5	97.9	21.1	70.3
57.2	99.1	73.5	0	20	80	0	0	100	38.7	43.9	15.9	1.5	24.7	0					100	16.7	34.2	10.2	39	56.5	98.9	73	72098	3	2151	67	9.1	22.6	1.3	97	39	16.5	42.8	1.7	25	24737	2.6	652	25.2	7.7	21.8	45.4	97.4	15.7	31.9
48.1	99.6	67.4	0					100	46.3	52.8	0.6	0.3	29.8	0	0	80	0	20	100	13.5	71.8	0.9	13.8	43.4	99.4	67	66084	3.4	2273	92.4	6.6	0.7	0.3	96.6	46.1	0.7	52.8	0.3	30.2	29819	2.1	641	51.2	19.5	4.8	24.5	97.9	13.1	71.7
																								44.9	99.4	55.5	54877	2.7	1500	87.5	11.8	0.6	0.1	97.3	43.6	0.4	56	0	40.2	39773	1.7	660	42.7	13.5	14.7	29.1	98.4	20	47.4
44.5	99.3	66.2	0	50	50	0	0	100	59.9	40	0	0.1	30	0	33.3	33.3	0	33.3	100	20	25.8	2.6	51.6	41.5	99.3	65.4	64663	4.5	2890	88	12	0	0	95.6	58.1	0.1	41.8	0.1	30.4	30047	3.5	1039	38	17.5	1.7	42.7	96.6	19.2	25.5
32.9	96.3	54.6	0	71.4	28.6	0	0	100	85.7	12.5	1.1	0.6	41.4	0	0	85.7	0	14.3	100	25.8	26.5	11.8	36	55.6	98.9	44.6	44111	3.4	1490	92.9	4.3	2.1	0.7	96.6	78.4	2.1	18.1	1.4	52.3	51762	4	2052	32.1	5.8	16.6	45.6	96.1	13.6	27.7
37.9	99.3	59.8	0	20	40	40	0	100	57.4	40.5	1.4	0.7	37.1	0	20	60	0	20	100	24.4	52.4	1.7	21.5	33.6	99.3	60.2	58979	4.2	2474	92.2	5.3	1.6	0.9	95.8	55.8	1.4	42	0.9	36.6	35898	3.4	1219	45.9	24.7	3.2	26.3	96.7	22.6	54.7
48.9	99	67.5	0	90	10	0	0	100	74.7	24.9	0.2	0.3	29.3	0	0	0	0	100	100	20.1	46.2	1.8	31.8	48.4	99.3	68	67352	2.4	1609	90.9	8.5	0.4	0.3	97.6	72.7	0.1	26.9	0.3	28.6	28363	3.8	1074	21.1	13.1	9.4	56.3	96.3	20	48
45	98.4	66.5	0	10	90	0	0	100	39.5	58.7	0.2	1.5	31.6	0	0	0	0	100	100	10.3	82.6	0.5	6.6	43.6	98.5	66.6	65990	2.3	1537	86.2	12.6	0.1	1.1	97.7	37.6	0.2	60.6	1.5	31.4	31078	0.9	271	38	47.6	1.1	13.3	99.1	9.9	83.2
51.7	99.5	82.3	0.2	38.7	61.3	0	0	99.8	39.2	60.7	0.2	0	16.5	0	20	80	0	0	100	24.3	56.9	1.6	17.3	49.2	99.2	81.4	80717	5.2	4165	87.1	12.8	0.1	0	94.8	38.9	0.2	60.9	0	17.2	17076	4	676	60.7	20	4.7	14.6	96.1	24.8	55.6
52.8	99.1	69	0	33.3	50	0	16.7	100	42.8	57	0.1	0	28	0					100	29.8	57.1	2.3	10.9	54.7	99.2	69.7	69306	2.3	1563	89.4	10.2	0.3	0.1	97.7	40.7	0.1	59.2	0	27.7	27529	1.9	519	54.1	34.3	2.3	9.2	98.1	28.9	57.8
37.3	98.7	79	0	60	20	0	20	100	90.5	9.4	0.1	0	16.8	0	0	60	0	40	100	51.5	29	6.6	12.9	39	99.1	79.2	77206	3.8	2929	95.6	4.2	0.2	0	96.2	89.9	0.1	9.9	0	16.3	15878	5.7	904	81.4	8.2	3.9	6.5	94.4	49.6	30.9
72.6	98.1	60.2	0	33.3	55.6	0	11.1	100	36.7	39.5	7.7	16.1	36.6	0	0	66.7	0	33.3	100	13.5	26.4	7.4	52.6	71.4	98.2	60.4	59355	1.6	957	69.8	11.8	9.1	9.3	98.4	36.2	7.6	39.9	16.3	36.5	35876	1.5	539	31	11.9	7.8	49.4	98.5	13.2	27.1
58.7	98.5	56.4	0.1	59.6	40.4	0	0	99.9	50.9	46.8	0.9	1.4	40.6	0	0	0	0	100	100	17.2	27	8.5	47.3	58.3	98.8	56.9	56302	6.5	3674	88.5	10.6	0.5	0.4	93.5	47.6	0.9	50	1.5	40	39634	5.6	2201	57.2	23.1	7.2	12.4	94.5	14.4	26.9
60.1	99.4	68.6	0.1	39.6	20.8	35.6	4	99.9	48.7	25.2	23.1	3	29.6	0.1	10.7	3.6	3.6	82.1	99.9	18	33.7	8.7	39.6	55.2	99.5	68	67442	2.7	1845	69.4	4.7	24.5	1.4	97.3	46.8	24.4	25.4	3.3	29.8	29567	2.1	618	40	6.3	11.5	42.2	97.9	17.1	33.4
48.7	99.4	70.7	0.2	55.9	31.1	9.3	3.7	99.8	56.5	30.2	7.9	5.4	26.6	0	20	80	0	0	100	33.1	19.6	14.1	33.2	47.4	99.4	71.5	69717	6.6	4626	86.4	5.9	5.4	2.3	93.4	53.5	7.7	33.5	5.4	26.2	25600	4.8	1229	49.5	9.8	11.7	29	95.3	31.9	21.1
43.1	98.7	61.1	0	57.1	42.9	0	0	100	53.4	44.8	1.1	0.7	32.7	0	0	100	0	0	100	31.7	50.9	6.8	10.6	40.9	99.1	61	60046	3.4	2065	59.5	39.2	0.9	0.4	96.6	44.8	0.9	53.4	1	32.8	32291	1.7	559	35.1	31.7	15.4	17.9	98.3	26.2	56.1
56.1	98.6	60.7	0	18.8	12.5	18.8	50	100	40.5	47.4	2.9	9.2	36.8	0	6.2	12.5	6.2	75	100	12.1	45.9	3.6	38.4	55.9	98.8	61	60321	3.4	2056	77.5	7.3	5.8	9.4	96.6	38.1	3	49.4	9.6	36.2	35758	2.5	909	28.3	17.4	9	45.3	97.5	11.4	46.9
43.8	98.9	63.9	0	38.5	53.8	0	7.7	100	36.9	61.7	1.1	0.3	34.7	0	0	83.3	0	16.7	100	9.6	45.2	6.6	38.5	44.3	99	64	63440	3.3	2116	89.3	9.4	1	0.2	96.7	34.6	1.3	63.9	0.3	34.5	34221	2	674	24.5	10.2	14.4	50.9	98	9.2	46.7
55.2	99.1	67.6	0	33.3	33.3	0	33.3	100	41.1	57	0.9	0.9	30.4	0					100	11.4	36	4.9	47.8	54.3	99.2	67.3	66892	1.8	1186	80.4	12.4	4.7	2.5	98.2	39.5	0.9	58.8	0.9	30.7	30478	6.7	2043	26.6	18.3	14.6	40.5	93.3	9.6	37.8
64	99.7	74.8	0	25	75	0	0	100	43.2	55	0.3	1.5	23.5	0	0	50	0	50	100	9	66.2	0.3	24.5	61.3	99.6	74.9	50260	2.6	1294	87.9	9.2	1.2	1.7	97.4	41	0.3	57.1	1.6	23.4	15699	2.2	352	20.7	24.1	2.6	52.6	97.8	7.8	67.8
50.7	99.6	45.6	0.1	69.2	23.1	7.7	0	99.9	52.3	42.4	4	1.4	50.4	0	0	50	0	50	100	9.6	63.9	3.4	23.1	48.4	99.5	46.2	45920	4.4	2000	90.4	6.2	2.7	0.8	95.7	51	3.9	43.8	1.3	49.5	49117	2.2	1081	47.5	24.3	5.1	23	97.8	8.5	64.8
58.1	99.3	51	0	0	100	0	0	100	66.4	31.5	1.8	0.2	40.1	0	0	100	0	0	100	22.4	23.4	4.9	49.4	57.1	99.3	51	50365	4.1	2070	91.9	7.2	0.9	0	95.9	65.4	1.8	32.6	0.2	40	39531	2.2	857	41.5	5.5	11.6	41.4	97.9	21.3	24.3
50.9	99.4	64.8	0	0	100	0	0	100	50.2	49.7	0.1	0	32.3	0					100	24.2	58.2	5	12.5	49.8	99.5	64.6	63955	2.3	1452	90.6	9.4	0	0	97.7	48.4	0.1	51.6	0	32.6	32243	1.4	437	57.9	14.4	9.8	17.8	98.7	23.1	59.5
57.3	99.1	59.4	0	100	0	0	0	100	51	43.6	0.9	4.5	38	0	0	100	0	0	100	26.8	33.7	9	30.5	55.8	99.2	58.5	58091	2.8	1611	88.6	5.4	1	5	97.2	50	0.9	44.4	4.7	38.8	38452	2.2	847	49.8	15.8	11.9	22.4	97.8	25.8	32.9
56.4	99.3	56.2	0	0	100	0	0	100	37.9	61.9	0.2	0	37.1	0	0	100	0	0	100	11	69.9	2.8	16.3	61.4	99.5	56.4	55076	1.7	962	85.7	14.2	0	0.1	98.2	32.6	0.2	67.1	0.1	36.9	36038	0.8	280	31.1	27.1	10	31.8	99.2	9.8	71.2
63.6	99.1	49.3	0	66.7	33.3	0	0	100	58	37.2	2.8	2.1	46.9	0	0	100	0	0	100	19.5	47.9	2.2	30.4	62.8	99.4	49.9	49720	1.9	957	87.3	6.6	4.2	2	98.1	55.5	2.8	39.5	2.2	46.5	46329	1	478	28.5	11.7	4.4	55.4	99	18.3	49.8
T1_CD3p	T1_CD3p CLEAN	T1_4pon3p	T1_IgG1pon4p3p	T1_RAn28ponG1p4	T1_RAp28ponG1p4	T1_RAn28nonG1p4	T1_RAp28nonG1p4	T1_IgG1non4p3p	T1_RAn28ponG1n4	T1_RAp28ponG1n4	T1_RAn28nonG1n4	T1_RAp28nonG1n4	T1_8pon3p	T1_IgG1pon8p3p	T1_RAn28ponG1p8	T1_RAp28ponG1p8	T1_RAn28nonG1p8	T1_RAp28nonG1p8	T1_IgG1non8p3p	T1_RAn28ponG1n8	T1_RAp28ponG1n8	T1_RAn28nonG1n8	T1_RAp28nonG1n8	T2_CD3p	T2_CD3p CLEAN	T2_4pon3p	T2_4pon3pEvents	T2_Ki67pon4p3p	T2_Ki67pon4p3pEvents	T2_RAn28pon67p4	T2_RAp28pon67p4	T2_RAn28non67p4	T2_RAp28non67p4	T2_Ki67non4p3p	T2_RAn28pon67n4	T2_RAn28non67n4	T2_RAp28pon67n4	T2_RAp28non67n4	T2_8pon3p	T2_8pon3pEvents	T2_Ki67pon8p3p	T2_Ki67pon8p3pEvents	T2_RAn28pon67p8	T2_RAp28pon67p8	T2_RAn28non67p8	T2_RAp28non67p8	T2_Ki67non8p3p	T2_RAn28pon67n8	T2_RAp28pon67n8
5.5	93.4	68.4	0.3	0	100	0	0	99.7	98.7	0.7	0.6	0	26.9	0					100	55.4	4.4	39	1.2	6.2	94.9	65.3	2396	1.3	30	96.7	0	3.3	0	98.7	98.6	1.2	0.2	0	26.2	963	3.3	32	18.8	0	81.2	0	96.7	30.4	3.1
8.5	75.7	66.7	0	33.3	66.7	0	0	100	98.9	0.9	0.2	0	29.7	0					100	56.3	12.4	27.2	4	9.8	95.2	60.4	44723	0.9	421	93.6	5.5	1	0	99.1	98.8	0.4	0.8	0	28.2	20876	1.2	257	38.1	1.9	51.4	8.6	98.8	51.6	10.7
6	82.2	50.1	0.1	100	0	0	0	99.9	99.4	0.4	0.2	0	38.4	0.1	60	20	20	0	99.9	69.4	4.5	25.2	0.9	6.2	82.2	48.3	8958	1.4	125	89.6	10.4	0	0	98.6	99	0.6	0.4	0	38.1	7051	4.8	339	18.9	2.7	78.2	0.3	95.6	62.7	3.9
5.5	92.4	51.8	0					100	92.8	0.8	6.4	0	34	0					100	44.9	6.4	44.6	4.1	3.9	84.5	51.1	7610	4.5	341	91.2	0.9	7.6	0.3	95.5	83.2	16	0.7	0.1	32.2	4801	5.3	255	30.6	3.9	62	3.5	94.8	33.8	3.9
10.6	98.3	48.6	0					100	98.5	0.4	1.1	0	41.7	0					100	25.3	4.6	63.2	7	11.2	97.2	48.6	24078	1.4	335	95.2	1.5	3	0.3	98.6	93.6	6	0.3	0.1	37.5	18551	1.9	353	18.7	0.8	78.8	1.7	98.1	24.5	3
6.3	93.9	54.1	0.1	0	100	0	0	99.9	97.2	2.2	0.5	0.1	34.7	0					100	63.7	3.6	31.5	1.3	6.8	93.7	54.1	4304	2.1	92	93.5	4.3	0	2.2	97.8	98.1	0.5	1.4	0.1	34.6	2749	5.9	161	64	1.9	34.2	0	94.3	60.3	2.1
7.3	97.7	57.1	0					100	97.2	1.2	1.4	0.2	33.4	0					100	22.1	3	70.7	4.2	6.3	94.1	54.5	385	0.8	3	100	0	0	0	99.5	98.4	1.6	0	0	33.1	234	0.9	2	100	0	0	0	99.1	29.7	4.3
11.1	98.2	54	0	33.3	0	0	66.7	100	94.2	5.2	0.6	0	38.2	0	100	0	0	0	100	29.4	6.6	56	7.9	10.8	96.1	50.1	27274	2.2	608	98	1.6	0.3	0	97.7	95.1	0.9	4	0	39	21256	0.8	174	24.1	1.7	70.7	3.4	99.2	27.6	4.1
15	94.4	55.6	0	0	100	0	0	100	97.7	1.5	0.7	0	34.5	0					100	56.8	10	27.9	5.3	13.1	93.8	52.8	23590	1.4	326	96.6	1.5	1.5	0.3	98.6	96.1	2.4	1.5	0	32.7	14587	11.4	1664	19.3	1.2	76.5	3	88.9	36.6	5.2
8.5	97.1	71.6	0	0	100	0	0	100	98.4	0.4	1.1	0.1	23.5	0					100	80.3	2	17.5	0.3	6.9	97	70.9	21743	1.1	245	95.5	1.6	2.4	0.4	98.9	96.3	2.9	0.7	0.1	23.7	7261	4	294	64.3	0.7	35	0	96	81.5	1.7
13.7	89.1	59.5	0	0	100	0	0	100	97.7	0.3	2	0	30.8	0					100	29.3	0.7	69	1.1	14.1	82.5	56.9	26258	0.7	179	97.2	1.7	1.1	0	99.3	96.6	3	0.3	0	30.1	13893	3.2	449	38.8	0.4	60.1	0.7	96.9	55	0.7
6.6	96.6	65.1	0	100	0	0	0	100	97.1	0.4	2.5	0	27.6	0.1	0	66.7	0	33.3	99.9	24.4	2.2	67.5	5.9	5.3	96.4	64.8	27641	1.4	393	94.7	2.8	1.8	0.8	98.6	95.6	3.7	0.7	0	26.9	11488	6.4	735	8.8	1.8	87.3	2	93.7	23.5	2
41.5	15.7	0											5.1	0					100	0	0	100	0	3.8	79.7	57	5832	1.7	98	95.9	1	3.1	0	98.3	91.7	7.6	0.7	0	26.5	2717	5	137	29.2	3.6	66.4	0.7	95	55.3	7.1
5.4	85.3	60.5	0.1	0	100	0	0	99.9	94	2.6	3.2	0.2	22	0.1	0	50	0	50	99.9	23.3	2.8	68.5	5.4	6	80.4	57.8	30968	1.9	578	94.3	2.1	3.6	0	98.1	92.1	6.6	1.2	0.1	20.6	11023	9	993	8	0.6	89.6	1.8	91.2	23.7	1.3
13.9	99	64.4	0.2	0	50	0	50	99.8	97	1.5	1.4	0.1	25.3	0					100	52	4.5	40.3	3.2	13.5	95.3	64.2	27635	0.8	210	82.9	11.4	1.4	4.3	99.2	97.7	1.3	1	0	24.6	10571	1.5	158	32.9	4.4	54.4	8.2	98.5	52.7	3.8
14.1	99.1	55.1	0	20	60	0	20	100	97.8	1.6	0.5	0	40.7	0	0	100	0	0	100	66.2	5.3	26.8	1.6	13.3	99	53.6	47989	1	480	91	8.1	0	0.8	99	96.9	1.3	1.8	0	40.8	36558	1.8	666	35.9	4.7	58.4	1.1	98.2	58.4	3.7
11.6	97.4	60.6	0	0	100	0	0	100	97.4	2.1	0.5	0	25.7	0					100	51.9	8.9	32.5	6.7	11.3	87.2	53.2	25902	1.4	374	90.1	7.5	2.1	0.3	98.6	94.3	4.1	1.6	0	23.1	11228	2.3	261	24.1	10.3	54	11.5	97.7	45.2	5.6
1.9	66.7	20	0					100	100	0	0	0	0											20	96.8	62.4	56796	6.4	3660	98.2	1.8	0	0.1	93.5	94.5	0.1	5.5	0	28	25448	5.5	1410	43.5	7.6	45.6	3.3	94.6	63.1	20.6
8.3	98.4	63.4	0	100	0	0	0	100	98.6	0.6	0.8	0	29.5	0.1	33.3	66.7	0	0	99.9	42	7	47.2	3.8	6.4	98.1	64.3	17726	2.6	456	96.9	1.8	1.3	0	97.4	96.4	2.8	0.7	0	27.5	7564	6.6	501	13.2	1.4	83.4	2	93.5	41.7	6.1
10.4	96.7	66.7	0	0	100	0	0	100	98.8	0.9	0.4	0	27	0	25	25	0	50	100	30.1	6.8	53.1	10.1	9.5	96.9	67.3	41304	0.7	292	96.2	2.7	0.3	0.7	99.3	98.3	1.1	0.7	0	25.5	15632	1.2	191	25.7	4.2	50.3	19.9	98.8	27.8	5.8
8.1	95.2	62.6	0.1	0	100	0	0	99.9	98	1.2	0.8	0	32.8	0.1	0	85.7	0	14.3	99.9	42	7.2	44.5	6.2	6.8	95.7	62.4	41381	1.1	459	86.1	10.9	2.2	0.9	98.9	94.6	4.3	1.1	0	32.5	21512	4	857	17.6	2.1	76.4	3.9	96.1	39.5	4.8
13.5	79.4	55.9	0.1	0	83.3	0	16.7	99.9	98.5	1	0.5	0	33.2	0	0	50	0	50	100	53.2	4.7	40.2	1.9	14.3	82.9	52.5	8402	1.4	119	95	4.2	0.8	0	98.6	97	2.3	0.7	0	31.3	5014	2	101	22.8	5	71.3	1	98	45.3	3.1
8.5	97	68.8	0	0	75	25	0	100	95.8	1.1	3	0	27.3	0.1	0	88.9	11.1	0	99.9	45.6	3.1	49	2.3	8.5	95.7	67.6	42414	1.1	448	88.4	6.5	4	1.1	98.9	91.2	7.7	1	0	26.1	16360	3.4	555	17.7	5	75.1	2.2	96.5	40.4	2.5
10.4	98	60.7	0.1	8.3	83.3	0	8.3	99.9	98.5	0.5	0.9	0	35.8	0	25	75	0	0	100	57.4	3.8	37.2	1.6	11.2	96.6	59.5	26058	1.1	275	85.1	5.8	7.6	1.5	98.9	91.5	8.1	0.4	0	34.4	15053	1.3	199	35.7	2	58.8	3.5	98.7	42.8	1.6
13	98.3	73.8	0.1	9.1	81.8	0	9.1	99.9	96.9	2.8	0.3	0	24	0	0	100	0	0	100	41	3.9	52	3.1	12.5	98	73.9	33293	1.2	388	92.8	6.4	0.8	0	98.8	96.6	0.3	3.1	0	23.4	10543	1.7	174	24.7	2.3	71.8	1.1	98.4	36	3.4
11	96.8	54.2	0	0	100	0	0	100	96	3.1	0.9	0	41.7	0					100	38.6	7.9	49.1	4.4	8.3	95.1	49.6	8193	1.9	159	79.9	3.1	16.4	0.6	98	91.9	6.5	1.6	0	37.1	6125	1.1	70	37.1	1.4	58.6	2.9	98.9	33.9	5.2
14.9	98.6	66.6	0	90	10	0	0	100	98.9	0.7	0.4	0	30.9	0	100	0	0	0	100	60.5	2.7	34.9	1.9	11.8	97.7	64.6	18765	1.8	345	95.4	3.8	0.9	0	98.2	97.5	1.8	0.7	0	29.1	8439	2.3	192	71.9	1.6	25.5	1	97.7	53.6	1.6
14.6	99.6	69.4	0	100	0	0	0	100	96.4	3	0.5	0	27.5	0	100	0	0	0	100	58.3	8.7	31.1	1.9	16.4	99.6	69.3	41937	2.2	917	94.1	5.5	0.3	0.1	97.8	95.9	1	3	0	27.2	16471	5.3	870	15.3	1.6	80.2	2.9	95	59.2	8
10	92.3	66.3	0	60	40	0	0	100	93.3	1.7	4.9	0.1	26.9	0	0	100	0	0	100	37.3	7	45.7	10	9.3	90.2	64.9	27634	2.5	687	93.6	2.2	3.8	0.4	97.5	89.8	8.4	1.7	0.1	24.5	10419	14.2	1475	18.8	2.6	66	12.5	86	40.6	7.5
11.6	95.4	64.2	0	66.7	33.3	0	0	100	94.6	5.2	0.2	0	32	0	0	0	0	100	100	51.4	8.3	36.1	4.2	10.4	92.1	63.3	13836	2	272	96	3.7	0	0.4	98	94.4	0.8	4.8	0	31	6787	1.1	78	50	7.7	38.5	3.8	98.9	48.3	7.7
6.6	93	76.6	0.1	0	72.7	0	27.3	99.9	94.2	1.3	4.4	0.1	18	0					100	37.6	4.5	52.3	5.5	6.5	92.1	75.2	21698	1.1	239	85.8	4.2	7.1	2.9	98.9	91.6	7.1	1.2	0.1	17.6	5087	3.7	188	30.3	1.6	64.9	3.2	96.2	34.1	4
16.1	97.1	62.7	0.1	33.3	50	0	16.7	99.9	91.2	8.3	0.3	0.1	34.9	0	0	100	0	0	100	30.4	21.5	38.8	9.3	15	96.6	62.2	18102	5.9	1071	98.7	1.1	0.2	0	94.1	91.3	0.7	7.9	0.1	33.9	9862	11.7	1149	15.1	3.6	66.3	15	88.5	34.8	20.5
7.2	94.3	57.1	0	60	40	0	0	100	96.4	1	2.5	0	36.1	0	0	100	0	0	100	36.4	6.3	52.1	5.2	7.7	95.8	57.3	22026	1.4	318	95.3	3.1	1.6	0	98.5	93.3	5.8	0.8	0	34.7	13338	2	269	37.2	7.4	51.3	4.1	98	35	5
8.1	96.6	49.8	0					100	97.7	1.8	0.5	0	40.8	0					100	49.8	5.8	39.7	4.7	9.1	95.9	48.5	20039	1.7	348	95.4	2.6	1.7	0.3	98.3	97.4	1.2	1.4	0	38	15695	2.4	382	35.6	2.4	60.2	1.8	97.6	49.4	5.1
7	98.1	69.9	0					100	96.9	0.2	2.8	0	27.5	0					100	36	1.7	60.5	1.8	6.5	97	70.6	25402	4.4	1113	92.5	0.4	6.9	0.2	95.6	88.1	11.7	0.2	0	24.5	8829	10.5	924	22.6	0.8	75.8	0.9	89.7	30.6	1.1
11.6	96.5	64.4	0	100	0	0	0	100	92.1	5.6	2.2	0.1	30.6	0					100	43.6	10.7	41.9	3.8	13.6	96.8	63.8	19671	1.5	289	92.4	3.5	3.5	0.7	98.5	91.6	2.2	6.1	0.1	30.6	9447	8.2	770	23.1	1.9	73	1.9	92.3	41.1	11.3
10.3	96.9	75.3	0	20	80	0	0	100	89.8	9.5	0.6	0.1	19.9	0.1	33.3	66.7	0	0	99.9	41.4	30.4	24.1	4	10.5	96	72.8	18577	2.3	428	87.1	10.7	0.9	1.2	97.7	87.7	1.9	10.3	0.1	18.8	4792	2.3	108	45.4	9.3	43.5	1.9	97.8	35.1	32.5
9.4	96.7	64.8	0					100	98.5	0.6	0.9	0	31.6	0.1	25	75	0	0	99.9	56.2	2.7	39.6	1.4	8.5	94	65.9	28233	1.3	380	94.5	0.5	4.2	0.8	98.7	98.8	0.9	0.3	0	28.5	12204	5.2	631	17.9	1.3	80.5	0.3	94.9	61.1	1.9
6.3	96.7	18.2	0					100	98.8	0.5	0.7	0	70.5	0					100	51.5	8.4	24.2	15.9	5.8	94.2	16.3	630	3.5	22	100	0	0	0	96.5	97.9	0.8	1.3	0	68.4	2637	3.2	84	38.1	2.4	47.6	11.9	96.9	44.7	4.1
11.8	97.8	39	0.2	100	0	0	0	99.8	98.5	1	0.4	0.1	50	0.1	50	50	0	0	99.9	39.4	29.1	14.7	16.8	10	97.8	40.4	6927	3	208	98.6	1	0.5	0	96.9	98.6	0.5	0.8	0.2	48.7	8363	3.4	286	23.4	10.8	48.6	17.1	96.8	21.5	11.5
9.8	97.7	34.7	0					100	98.8	0.9	0.3	0	51.5	0	0	0	100	0	100	38.8	5.9	47.7	7.6	9.7	98	36.2	8108	1.8	146	95.9	0.7	2.7	0.7	98.2	97.5	1.6	0.8	0	49.4	11058	2.9	321	15.6	0.9	81	2.5	97.1	35.1	4.9
																								10.1	95.8	16.8	9635	5.7	554	98.7	0.7	0.5	0	94.1	95.4	2.8	1.8	0	64.9	37154	4.6	1709	57.9	1.4	33.4	7.3	95.5	62.7	4.7
10.3	94	3.8	0					100	90.8	9.2	0	0	79.8	0					100	59.5	10.4	24	6.1	10.4	94.6	3.7	2002	41.8	836	97	2.8	0.2	0	58.1	89.6	0.4	9.9	0.1	73.8	40018	10.6	4223	70.9	3.2	23.7	2.2	89.6	55.4	9.8
6.2	95.7	18.9	0					100	97.1	0.7	2.3	0	72.2	0					100	23.6	1.1	71.9	3.4	5.6	93.4	20.1	7153	5.7	407	93.9	0.7	5.4	0	94.3	85.5	14.2	0.3	0	62.3	22206	4.5	1006	25.8	1	72.7	0.5	95.5	28.8	0.8
11.9	91.2	15.4	0					100	95	4.6	0.4	0	73.9	0	100	0	0	0	100	44.5	4.6	43.7	7.2	8.7	88.7	14.8	3548	9.3	330	99.1	0.6	0.3	0	90.6	95	1.2	3.9	0	73	17485	7.3	1284	46.7	2.2	48	3.1	92.7	41.2	3.3
11.5	97.1	28.8	0					100	98.7	0.6	0.7	0	57.1	0					100	37.7	1.2	55.8	5.3	11.6	96	28.9	13789	1.9	264	98.9	1.1	0	0	98.1	99	0.6	0.5	0	58.1	27748	2.8	776	23.6	0.1	74.5	1.8	97.3	36.7	1
13.8	97.5	16.6	0.1	0	100	0	0	99.9	96.4	1.2	2.3	0.1	74.1	0					100	24.2	2.7	53.3	19.7	11.9	94.6	15.1	5268	4.7	248	96.8	1.2	2	0	95.2	96.2	2.7	1.1	0	71	24768	4.3	1072	24.1	2.5	66.7	6.7	95.7	24	2.2
14.6	97.7	20	0					100	96.1	3.6	0.2	0.1	72.4	0					100	58.9	1.9	38.1	1.1	18.4	98.3	19.1	7584	6.2	468	98.9	0.4	0.4	0.2	93.8	96.8	0.4	2.9	0	70.2	27792	8.7	2417	52.4	0.1	47.2	0.3	91.6	54.4	1.3
4.8	67.6	45	0.2	9.1	63.6	0	27.3	99.8	96.4	2.5	1.1	0	31.4	0	0	100	0	0	100	44	9.1	42.8	4	4.3	66.2	39.5	9187	5	455	95.6	2.4	0.9	1.1	95	94.9	2.6	2.4	0.2	29.5	6857	2.5	169	31.4	4.7	58	5.9	97.5	39	8.7
9.3	94.9	36.4	0.1	50	50	0	0	99.9	97	2.4	0.5	0.1	48.7	0	0	66.7	33.3	0	100	37.3	12	38.3	12.4	9.4	94.9	35.5	24471	4	981	97.7	1.9	0	0.4	96	97.2	0.6	2.1	0	48.6	33490	6.2	2082	19.9	1.8	73.2	5	93.9	36.5	11.4
5.8	88	37.9	0					100	97.9	1	1.1	0	45.9	0					100	52.3	3.9	40.3	3.4	6.1	88.9	38.1	20201	1.9	379	97.4	1.8	0.8	0	98.1	97.3	1.7	1	0	45.9	24323	2.5	614	39.6	1.6	57	1.8	97.5	46.9	2.1
14	95.9	16.2	0					100	97.9	1.8	0.3	0	73.2	0	0	75	0	25	100	39.2	3.7	49.3	7.7	13.8	96.8	15.7	5888	15.3	903	99.3	0.6	0.1	0	84.6	98.1	0.5	1.3	0.1	72	26912	9.4	2518	32.2	1	62.1	4.6	90.8	37.9	3.2
9	95.5	4.3	0					100	96.3	1.7	2	0	82.2	0					100	39.7	7	39.4	13.9	7.7	95.2	4	1028	42.7	439	99.1	0	0.9	0	57	96.2	1.2	2.4	0.2	79.1	20096	13.7	2761	37.6	1.4	53.7	7.4	86.5	41.1	6.7
8.4	95.9	42.5	0.1	37.5	25	0	37.5	99.9	97.8	1.2	0.9	0.1	48.7	0	0	100	0	0	100	63.8	4.4	27.8	4.1	5.8	96.1	41.7	9680	2.2	215	95.3	2.8	0.9	0.9	97.8	97.2	1.6	1.2	0.1	48.6	11301	1.2	131	52.7	2.3	39.7	5.3	98.9	62.9	3
4.8	95.2	33	0.1	0	100	0	0	99.9	98.3	0.4	1.3	0	55.5	0	0	100	0	0	100	70.4	8.2	17.6	3.8	4	96.1	33.5	11743	3.9	458	97.2	1.3	1.3	0.2	96.1	97	2.6	0.3	0.1	56.5	19783	3.5	702	57.8	2.3	38.2	1.7	96.5	67.4	4.9
7.8	84.9	43.7	0	0	0	0	100	100	96.3	0.3	3.3	0	36.8	0	0	100	0	0	100	42.8	1.3	53.5	2.4	7.8	85.5	43	18503	1.7	314	96.2	1	2.9	0	98.3	95.1	4.8	0.1	0	36.5	15676	2.3	366	39.9	0.5	58.7	0.8	97.7	42	0.7
7.7	52.7	26.5	0.2	0	100	0	0	99.8	95.9	1.4	2.7	0	45.9	0					100	39.2	5.2	49.4	6.2	8.1	48.2	20.2	3982	6.5	259	93.8	1.5	4.6	0	93.5	91.1	6.9	1.8	0.2	35.4	6956	4.6	317	24.6	2.2	70.3	2.8	95.5	32	3.8
11.2	58.8	29.7	0	0	100	0	0	100	97.7	1.9	0.3	0	54.8	0	0	100	0	0	100	56	3.8	32.4	7.8	10.6	39.4	32.1	18818	4.4	819	96.2	1.8	1.8	0.1	95.6	94.2	4.4	1.4	0	46.5	27257	1.8	480	33.1	3.5	60	3.3	98.3	42.4	2.3
4.3	96.3	57.8	0	0	100	0	0	100	96.5	0.8	2.5	0.1	36.6	0	0	100	0	0	100	49.1	18.7	19.5	12.7	5	94.6	52.5	17633	8.1	1425	94.2	0.4	5.5	0	91.8	90.3	9.1	0.6	0.1	34.6	11620	11	1274	42.1	10.8	39.2	7.9	89.3	43.5	11.5
14.1	97.2	17.2	0					100	94.1	4.9	0.8	0.1	72.2	0	0	0	0	100	100	46.6	3	47.6	2.9	12.8	95	15.4	5060	12.6	637	95.8	0.9	3.1	0.2	87.3	92	3.7	4.2	0.1	64.5	21173	24.6	5216	30.7	0.4	68.2	0.7	75.6	34.5	1.9
10.4	97.1	35.5	0	50	50	0	0	100	97.5	0.5	2	0	59.3	0	0	100	0	0	100	33.4	2	60.5	4.1	9.3	96	34	13861	3.1	430	95.3	1.4	3.3	0	96.9	94.1	5.5	0.4	0	57.1	23296	4.8	1124	24.6	0.8	72.6	2	95.3	27.9	1.3
9.2	98.1	43.9	0.1	0	100	0	0	99.9	97.7	1.8	0.5	0	49.5	0.1	0	100	0	0	99.9	53	7	36.3	3.7	9.9	98	36.4	13256	3	396	82.8	5.6	6.6	5.1	97	96.7	1.6	1.7	0	41.1	14961	4.4	663	38.6	2.7	55.8	2.9	95.6	48	5.2
14.9	92.5	30.7	0.1	11.1	77.8	0	11.1	99.9	96.1	3.8	0.1	0.1	61.4	0.1	21.4	78.6	0	0	99.9	71	10.4	13.2	5.4	16.6	93.5	26.9	24904	8.3	2078	95.8	4	0.1	0	91.6	96.3	0.2	3.5	0.1	55.1	51070	3.6	1827	67.4	4.7	25	3	96.5	70.7	8.6
8.7	94.4	45	0	0	100	0	0	100	98.5	1.1	0.4	0	51	0	0	100	0	0	100	70.1	3.7	22.2	3.9	9.5	95.5	42.8	25466	3.1	794	94.1	4.9	0.8	0.3	96.9	98	1	1.1	0	48.8	29057	2.3	671	31.7	6.7	52.6	8.9	97.6	69.4	2.6
12.3	98.1	49.5	0	0	100	0	0	100	98.4	1.3	0.3	0	43.7	0	0	100	0	0	100	49.1	3.2	45	2.8	12.7	98.3	47.5	35114	3.3	1142	97.5	2	0.5	0	96.7	98.6	0.6	0.8	0	43	31750	6.9	2194	18.4	1.5	79.5	0.5	93.2	46.5	2.6
12.2	97.5	47.4	0	33.3	66.7	0	0	100	95.6	1	3.4	0	46.3	0.1	0	60	40	0	99.9	46.7	3.5	46.6	3.2	13.2	96.3	41.7	21572	6.8	1464	90	2.3	5.8	1.8	93.2	93.4	5.5	1.1	0	38.3	19801	20.3	4027	37.5	2	58.8	1.6	79.3	45.5	2.6
13.9	96.7	51.7	0	0	75	0	25	100	99.1	0.5	0.4	0	45.3	0	0	80	0	20	100	52.3	8.9	30.2	8.5	14.2	97.6	52.2	33385	1.9	643	98	0.9	0.9	0.2	98.1	98.1	1.5	0.4	0	43.9	28082	2	552	48.4	7.6	38.2	5.8	98.1	49.5	5.9
16.2	96.9	12.5	0					100	97.6	1.8	0.5	0	85.1	0	0	100	0	0	100	48.9	6.3	32.7	12.1	16.7	96.9	12.3	5413	9.7	524	97.3	2.1	0.6	0	90.3	97.4	1.1	1.5	0.1	84.9	37321	5.6	2104	32.4	2.7	53.7	11.3	94.5	44.9	4.8
6.3	87.5	51.4	0	0	100	0	0	100	87.9	0.7	11.4	0	41.8	0					100	43.5	4.6	49	2.8	6.4	89.7	49.9	14604	2.1	305	92.8	1	6.2	0	97.9	90.2	9.2	0.6	0	44	12875	1.7	217	41	1.8	54.8	2.3	98.3	47.7	4.9
9.2	97	28.9	0.1	25	75	0	0	99.9	98.5	0.9	0.5	0.1	64.8	0					100	63.6	6.5	25.4	4.4	9.5	97.1	28.8	10906	2.9	321	95.3	0.3	3.7	0.6	97	97.5	1.6	0.9	0.1	64	24235	1.6	398	47.7	4.8	44.5	3	98.4	59.4	5.3
11	91.6	36	0	25	75	0	0	100	99	0.7	0.3	0.1	54.3	0	0	100	0	0	100	50.7	5.1	41.3	2.9	10	92	34.1	17333	0.9	155	94.2	3.2	1.9	0.6	99.1	96.8	2.7	0.4	0.1	50.9	25850	4.5	1157	22.6	1	76.1	0.4	95.7	43.7	2
7.8	71.1	58.5	0					100	95.4	2.9	1.6	0.1	26.9	0.1	0	0	100	0	99.9	44.4	10	37.7	7.9	8.8	77.8	60.3	16738	1	171	90.1	9.9	0	0	99	94	2.3	3.6	0.2	28.4	7897	2	159	33.3	5.7	55.3	5.7	98	45.8	9.7
16.4	99.3	25.4	0	33.3	66.7	0	0	100	97.3	2.3	0.3	0.1	70.8	0	0	50	0	50	100	42.1	8.1	36.3	13.5	16.4	99.3	25.9	20897	7	1466	92.2	6.3	0.8	0.8	93	96.7	1.1	2.2	0.1	68.6	55452	8.2	4537	32.4	3.4	56.9	7.2	92	38.5	5.2
5	95.2	42.2	0	0	0	0	100	100	90.9	0.9	8.1	0.1	50.5	0					100	44.8	7.1	40.9	7.2	4.3	93.9	41.5	9587	2.3	225	92.4	1.3	5.8	0.4	97.6	89.5	9.7	0.6	0.2	47.9	11061	2.5	277	30.7	4.3	62.8	2.2	97.5	46.9	6.4
22.7	98.6	20.1	0	0	100	0	0	100	96.2	3.4	0.5	0	74.6	0	0	71.4	28.6	0	100	34.4	1.8	61.3	2.5	20.8	98.5	19.7	10733	7.6	813	97.9	1.7	0.4	0	92.3	95.1	1	3.8	0.1	74.4	40546	8.8	3553	31.1	0.6	67.2	1.2	91.4	32.5	1.8
18.8	95.5	22.3	0	50	50	0	0	100	84.7	15.2	0.1	0	73.1	0	25	62.5	12.5	0	100	71.3	3.7	24.4	0.6	20	95	21.8	19039	7.8	1482	95.9	4	0.1	0	92.2	82.7	0.1	17.3	0	73.3	64179	7	4479	72.4	0.9	25.7	0.9	93.2	72.2	3.8
9.2	96.5	14.1	0.1	20	60	0	20	99.9	95.3	4.1	0.4	0.1	75.5	0	0	100	0	0	100	37.2	14.7	24.5	23.5	10.3	96.3	14.3	9960	5.7	569	96.7	2.6	0.5	0.2	94.3	95.3	0.5	4.1	0.1	75.5	52688	4.5	2366	43.3	5.6	38.9	12.3	95.6	35.5	11.3
2.9	86.5	55.8	0	50	0	50	0	100	62.4	0.2	37.3	0.1	35	0	0	0	100	0	100	23.3	0.5	74.7	1.4	5.1	86.1	53.1	23480	1.8	415	53.3	1.9	44.6	0.2	98.2	59.8	39.6	0.5	0.1	35.8	15805	4.5	716	8.5	0.6	90.4	0.6	95.5	23.4	0.6
9.1	94.2	51.4	0	66.7	33.3	0	0	100	90.5	7.4	2	0.1	40.4	0	0	0	0	100	100	43.9	6.6	46.2	3.3	10.4	94.7	47.3	35831	3.3	1188	98.2	1.2	0.5	0.1	96.7	89.9	1.9	8.1	0.1	39.2	29691	2.8	841	27.3	1	69.2	2.5	97.2	43.1	6.1
7	99	33.3	0	50	50	0	0	100	98.7	0.5	0.7	0	61.3	0.1	14.3	85.7	0	0	99.9	73.8	10.9	12.4	2.8	6.5	99.1	32.8	7743	4.2	328	100	0	0	0	95.8	98.6	1	0.4	0	61.6	14516	1.6	226	60.2	3.5	35	1.3	98.5	66.2	7.3
23.3	98	18.2	0.1	66.7	33.3	0	0	99.9	77.2	22.4	0.4	0	76.5	0	0	60	20	20	100	42.4	6.6	49.2	1.8	23.7	98	16.8	1313	15.1	198	95.5	1.5	1.5	1.5	84.8	72.5	0.3	27.1	0.1	75.3	5884	18.8	1105	38.1	0.5	60.7	0.7	81.4	39.5	7
7.8	96.3	40.3	0					100	98.7	1	0.4	0	54	0					100	66.8	2.6	28.3	2.3	7.9	95.6	40.7	11500	2	235	97.4	0.9	1.7	0	98	98.7	0.3	1	0	52.8	14917	1	148	49.3	9.5	39.2	2	99	66.3	1.9
19.3	98.5	28.2	0	50	50	0	0	100	93.9	5.5	0.6	0.1	62.3	0	0	100	0	0	100	45.7	14	31.7	8.7	15.6	97.9	28.3	20736	8.8	1825	97.5	1.3	1.2	0.1	91.1	93	1	5.9	0.1	60.3	44208	17.1	7544	34.7	3.2	55.6	6.5	83.2	44.6	14.6
20.2	98	26.7	0.1	100	0	0	0	99.9	93	6.6	0.4	0	62.7	0	20	60	0	20	100	46.5	14.8	30.4	8.4	18.3	98	26.5	16118	8.5	1363	97.9	1.2	0.9	0	91.5	92.6	0.9	6.4	0	61.4	37320	17.2	6431	37.5	3.3	53.6	5.6	83	48.7	13.8
[truncated: 19 more columns]

## Sheet: TRU Count Data
Sero	PreCultCells (million)	Cells	Cult	BeadCount	BeadEvents	CD3EV	CD4Ev	CD8Ev	TotVol	CD3/ul	CD4/ul	CD8/ul	CD3T	CD4T	CD8T	T-FOLD
N	0.5	PBMC	NoStim	50433	8855	49509	30870	17759	200	2819.75	1758.18	1011.45	563950	351636	202290	1.1279
	0.5	PBMC	Stim 5ul	50433	4553	53616	25751	26577	200	5938.98	2852.41	2943.9	1.1878e+06	570481	588780	2.37559
	0.5	MMC	NoStim	50433	16128	19834	8328	7521	200	620.218	260.42	235.185	124044	52084.1	47037	0.248087
	0.5	MMC	Stim 5ul	50433	14435	20160	9311	9636	200	704.35	325.308	336.663	140870	65061.5	67332.5	0.28174
N	0.5	PBMC	NoStim	49592	7276	49287	40573	7869	200	3359.32	2765.39	536.338	671864	553078	107268	1.34373
	0.5	PBMC	Stim 5ul	49592	4437	49286	36935	8645	200	5508.66	4128.2	966.245	1.10173e+06	825639	193249	2.20346
	0.5	MMC	NoStim	49592	12640	13381	7255	5214	200	524.993	284.644	204.567	104999	56928.8	40913.4	0.209997
	0.5	MMC	Stim 5ul	49592	9411	24027	17927	5758	200	1266.12	944.677	303.422	253224	188935	60684.5	0.506449
N	0.9	PBMC	NoStim	51627	4076	19786	10808	8390	200	2506.11	1368.95	1062.69	501223	273790	212537	0.556914
	0.9	PBMC	Stim	51627	1704	19324	9979	9015	200	5854.7	3023.39	2731.32	1.17094e+06	604678	546265	1.30104
	0.9	MMC	NoStim	51627	3572	12330	5342	6167	200	1782.09	772.092	891.332	356417	154418	178266	0.396019
	0.9	MMC	Stim	51627	4749	19879	11350	8118	200	2161.07	1233.87	882.518	432214	246775	176504	0.480238
N	0.5	PBMC	NoStim	51627	7062	20618	14054	6252	200	1507.29	1027.42	457.055	301457	205485	91410.9	0.602914
	0.5	PBMC	Stim	51627	4153	20440	13432	6480	200	2540.95	1669.77	805.545	508190	333953	161109	1.01638
	0.3	MMC	NoStim	51627	15193	7475	3275	2423	200	254.006	111.287	82.3354	50801.3	22257.4	16467.1	0.169338
	0.3	MMC	Stim	51627	18861	14656	7775	5305	200	401.169	212.82	145.21	80233.8	42564	29042.1	0.267446
N	0.5	PBMC	NoStim	50891	1373	20005	13509	5898	200	7414.96	5007.19	2186.13	1.48299e+06	1.00144e+06	437225	2.96599
	0.5	PBMC	Stim	50891	1438	19914	13809	5585	200	7047.59	4887.02	1976.54	1.40952e+06	977404	395308	2.81904
	0.5	MMC	NoStim	50891	6249	8222	4317	3047	200	669.588	351.571	248.144	133918	70314.1	49628.7	0.267835
	0.5	MMC	Stim	50891	6901	23498	16565	6023	200	1732.85	1221.58	444.162	346569	244315	88832.5	0.693138
N	1	PBMC	NoStim	50891	3535	19599	9144	10090	200	2821.54	1316.4	1452.59	564307	263280	290518	0.564307
	1	PBMC	Stim	50891	2738	19775	7718	11508	200	3675.56	1434.54	2138.98	735113	286908	427797	0.735113
	1	MMC	NoStim	50891	4292	13815	6224	6489	200	1638.07	737.991	769.412	327614	147598	153882	0.327614
	1	MMC	Stim	50891	9552	47900	21497	21562	200	2552.01	1145.31	1148.78	510402	229063	229755	0.510402
N	1	PBMC	NoStim	50891	2066	19901	11359	8108	200	4902.14	2798.02	1997.21	980428	559604	399443	0.980428
	1	PBMC	Stim	50891	1723	21583	11457	9171	200	6374.81	3383.97	2708.77	1.27496e+06	676794	541754	1.27496
	1	MMC	NoStim	50891	7537	11713	5814	4284	200	790.88	392.57	289.262	158176	78514.1	57852.5	0.158176
	1	MMC	Stim	50891	4548	17307	11365	5223	200	1936.61	1271.72	584.441	387322	254343	116888	0.387322
N	1	PBMC	NoStim	50891	4329	19820	15576	3981	200	2330.01	1831.09	468	466001	366218	93599.9	0.466001
	1	PBMC	Stim	50891	2744	20645	14450	5617	200	3828.88	2679.94	1041.74	765776	535988	208349	0.765776
	1	MMC	NoStim	50891	4261	5122	2517	1975	200	611.743	300.616	235.883	122349	60123.3	47176.6	0.122349
	1	MMC	Stim	50891	5480	10066	6253	3225	200	934.797	580.696	299.495	186959	116139	59899.1	0.186959
N	1	PBMC	NoStim	50891	4266	20022	14024	5606	200	2388.51	1672.98	668.765	477703	334597	133753	0.477703
	1	PBMC	Stim	50891	2304	20873	12162	7921	200	4610.45	2686.36	1749.6	922090	537271	349920	0.92209
	1	MMC	NoStim	50891	6947	7317	4442	2482	200	536.015	325.404	181.822	107203	65080.7	36364.3	0.107203
	1	MMC	Stim	50891	7081	38214	24608	12747	200	2746.43	1768.57	916.124	549286	353714	183225	0.549286
N	1	PBMC	NoStim	50891	3563	20532	17278	2671	200	2932.62	2467.85	381.504	586525	493570	76300.8	0.586525
	1	PBMC	Stim	50891	2565	21069	17037	3667	200	4180.2	3380.23	727.553	836041	676047	145511	0.836041
	1	MMC	NoStim	50891	5216	11018	2916	4004	200	1074.99	284.506	390.659	214999	56901.1	78131.7	0.214999
	1	MMC	Stim	50891	7007	16043	7477	6925	200	1165.18	543.046	502.954	233037	108609	100591	0.233037
N	1	PBMC	NoStim	50891	4225	20079	12712	6832	200	2418.56	1531.19	822.929	483711	306237	164586	0.483711
	1	PBMC	Stim	50891	2641	20138	11636	7992	200	3880.51	2242.21	1540.03	776102	448442	308005	0.776102
	1	MMC	NoStim	50891	2084	3589	1939	956	200	876.429	473.501	233.454	175286	94700.2	46690.8	0.175286
	1	MMC	Stim	50891	5947	21396	13845	6496	200	1830.95	1184.78	555.89	366189	236955	111178	0.366189
N	1	PBMC	NoStim	49692	2163	19288	15357	3612	200	4431.16	3528.06	829.808	886231	705613	165962	0.886231
	1	PBMC	Stim	49692	1673	20202	14807	4500	200	6000.46	4398.02	1336.6	1.20009e+06	879605	267321	1.20009
	1	MMC	NoStim	49692	2712	8534	4200	2446	200	1563.69	769.566	448.181	312737	153913	89636.2	0.312737
	1	MMC	Stim	49692	2899	14666	9879	3847	200	2513.91	1693.37	659.417	502782	338674	131883	0.502782
N	1	PBMC	NoStim	49692	3002	19778	13777	5719	200	3273.85	2280.5	946.664	654769	456100	189333	0.654769
	1	PBMC	Stim	49692	2221	19416	12905	6159	200	4344.08	2887.33	1378	868816	577465	275599	0.868816
	1	MMC	NoStim	49692	12595	27182	12879	12439	200	1072.43	508.125	490.765	214486	101625	98153	0.214486
	1	MMC	Stim	49692	17393	46683	18723	26492	200	1333.74	534.918	756.879	266748	106984	151376	0.266748
N	1	PBMC	NoStim	49692	3618	22464	14411	7659	200	3085.35	1979.3	1051.94	617071	395860	210388	0.617071
	1	PBMC	Stim	49692	2483	20975	12514	8280	200	4197.7	2504.41	1657.07	839541	500883	331413	0.839541
	1	MMC	NoStim	49692	5849	14878	8884	4489	200	1264.01	754.768	381.377	252801	150954	76275.4	0.252801
	1	MMC	Stim	49692	5305	17248	11130	5282	200	1615.62	1042.55	494.766	323124	208510	98953.1	0.323124
N	1	PBMC	NoStim	48809	3081	19506	14277	4962	200	3090.13	2261.75	786.077	618026	452351	157215	0.618026
	1	PBMC	Stim	48809	2029	19536	13709	5482	200	4699.52	3297.79	1318.73	939904	659559	263747	0.939904
	1	MMC	NoStim	48809	6851	28696	14145	12457	200	2044.41	1007.74	887.482	408881	201548	177496	0.408881
	1	MMC	Stim	48809	5993	48882	25427	20481	200	3981.11	2070.86	1668.04	796223	414172	333608	0.796223
N	1	PBMC	NoStim	48809	3566	29485	17988	1986	200	4035.71	2462.08	271.83	807142	492415	54366.1	0.807142
	1	PBMC	Stim	48809	4663	49774	31472	17646	200	5209.99	3294.27	1847.06	1.042e+06	658853	369412	1.042
	1	MMC	NoStim	48809	6456	16494	10488	5050	200	1246.99	792.919	381.793	249398	158584	76358.6	0.249398
	1	MMC	Stim	48809	4368	19984	13496	5827	200	2233.06	1508.07	651.122	446611	301615	130224	0.446611
N	1	PBMC	NoStim	52345	6031	28703	15407	12543	200	2491.23	1337.22	1088.65	498245	267445	217730	0.498245
	1	PBMC	Stim	52345	7888	50607	24149	25001	200	3358.3	1602.53	1659.07	671659	320507	331815	0.671659
	1	MMC	NoStim	52345	3330	19721	11616	6351	200	3099.99	1825.94	998.328	619997	365189	199666	0.619997
	1	MMC	Stim	52345	5595	15750	10441	5133	200	1473.52	976.826	480.227	294704	195365	96045.4	0.294704

## Sheet: CFSE BRDU Data
Tube Name	Un	stim	Un	stim	Un	stim	UnMMc	stimMMc	Un	stim	Un	stim	UnMMc	stimMMc	Un	stim	UnMMc	stimMMc	Un	stim	UnMMc	stimMMc	Un	stim	Un	stim	UnMMc	stimMMc	Un	stim	Un	stim	UnMMc	stimMMc	Un	stim	Un	stim	UnMMc	stimMMc	Un	stim	UnMMc	stimMMc	Un	stim	Un	stim	Un
8pon3p	36.1	29.7	45.3	40.4	59.5	46.5	32.8	17.2	37.6	42.7	46.9	41.3	41.8	41.3	44.7	27.4	29.6	43.6	72.6	64.5	69.6	61.6	45.9	26.4	4.4	49.5	35.9	62.1	15.2	44	34	46.6	31.6	45.7	32	38.7	38.6	43.1	61.9	68.8	58.3	45.1	68.4	63.7	35.6	44	59.5	44.2	69.9
CFSElowBRDUpon8p	0.1	92.6	0.3	82.4	0.1	79.9	1.3	0	0.6	63.2	0.3	85.1	0.4	85.1	0.4	90.2	7.9	80.4	1.7	94.6	8.5	85.2	5.8	93	0.8	89.3	0	72.1	0	91.2	0.2	86.7	4.8	65.9	0.1	85.7	0.1	71	0.8	75	0.1	81.7	4.9	89.9	0.2	74	0.1	49.4	0.2
CFSEHiBRDUpon8p	0.6	4.5	0.3	8.7	0.3	11.2	0	0	1.8	15.1	1.2	11.5	4.6	11.5	0.5	7	5.3	7.5	3.2	3.1	7.4	8.5	8.2	3.3	0.8	4.7	0	13	1.2	5.5	0	4.2	17.3	24.1	0.2	4.1	0.5	10.1	1.7	12.3	0.4	6.7	3.5	6.4	0.2	5.5	0.6	11.2	0.7
CFSElowBRDUnon8p	3.1	0.1	2.9	0.9	1.3	1.3	5.1	24	1	2.6	0.7	0.2	3.5	0.2	0.7	0	2.4	4.8	1.4	1	5.1	4.6	1.3	1.3	4.7	4.2	13	10.6	4.4	1.3	3.8	2.5	1.2	1.8	1.3	0.5	1.3	3.5	2.7	3.1	1.2	2	4	2.1	2.4	1.8	1.4	4.9	9.4
CFSEHiBRDUnon8	96.2	2.8	96.6	8	98.2	7.7	93.6	76	96.6	19.1	97.8	3.2	91.5	3.2	98.4	2.7	84.4	7.4	93.7	1.4	79	1.7	84.7	2.4	93.8	1.9	87	4.3	94.4	2	95.9	6.5	76.7	8.2	98.4	9.7	98	15.4	94.9	9.6	98.3	9.6	87.6	1.5	97.2	18.8	97.8	34.4	89.7
D0 on 8p	96	7.2	94.7	17.7	97.9	18	91.7	65.3	97.4	31.8	98.3	15.5	95.5	15.5	97.6	10.3	89.1	14.7	91	5.2	82.2	8.3	92.9	6.8	94.6	7.3	87	18.3	95	8.1	96.4	11.1	92.2	33.8	98.6	14.1	98.6	26	96.6	22.8	98.7	16.3	90.7	8	97.5	24.6	97.6	43.8	90.8
D1on8p	1.8	7.3	4.1	25.9	1.6	20.3	3.2	17.3	2.2	33.9	1.1	20	1.6	20	2	20.3	8.3	18.5	7.2	10.7	11.4	11.4	6.5	15.5	3.1	17	13	27.6	3.8	8.6	2.7	10.3	3.2	27.5	1.1	6.5	1.1	20.5	2	29.4	0.7	14.2	6.4	5.7	1.6	5.8	2	17.4	6.7
D2on8p	0.6	16.8	0.5	35.6	0.2	27	2.7	12	0.2	23.7	0.1	36.3	1.1	36.3	0.1	22.2	1.6	30.9	1	22.4	2.5	28.3	0.5	35.4	0.8	56	0	42.9	0.6	31	0.6	33.6	2	28.8	0.1	15.3	0.2	48.1	0.6	43.9	0.2	27.2	2.2	13.4	0.4	24	0.2	26.5	2.3
D3on8p	0.4	41.9	0.1	16.8	0	27.4	0.8	4	0.1	8.6	0	26.7	0.6	26.7	0	38.6	0.3	30.3	0.5	29.3	1.4	35.7	0.1	26.9	0.8	19.7	0	11	0	49.3	0.1	35.5	0.4	9.7	0.1	35	0.1	6.1	0.6	4.8	0.1	21.1	0.4	31	0.2	36.2	0.1	10.9	0
D4on8p	0.2	25.8	0	3.9	0	7.3	0.8	1.3	0	1.9	0	1.1	0.6	1.1	0	8.6	0.3	5.5	0.2	29.2	1.5	15.2	0	14.3	0	0	0	0.3	0.6	3.1	0	10	0.6	0.9	0	28.3	0	0.1	0.3	0.2	0	18.4	0.1	38.8	0.1	10	0	1.8	0.2
D5on8p	1	1.9	0.4	0.5	0.2	0.1	0.8	0	0	0	0.2	0.2	0.6	0.2	0.1	0.2	0.3	0.1	0.1	3.6	0.9	1.6	0	1.2	0.8	0	0	0	0	0	0	0.6	0	0	0	0.9	0	0	0	0	0.1	3.3	0.1	4.5	0.2	0.3	0.1	0.1	0
D6on8p	0.1	0	0	0	0.1	0	0	0	0	0	0.2	0	0	0	0	0	0	0	0.1	0	0.2	0	0	0	0	0	0	0	0	0	0.1	0.1	0	0	0	0	0	0	0	0	0.2	0.2	0.2	0	0	0	0	0	0
8non3p	62.8	60.3	54.2	47.1	39.2	44.5	62.8	76.1	61.4	51.5	51.8	43.4	56.4	43.4	52.6	46.8	66.7	51.1	27.2	27.2	28.8	31.3	53.2	65.4	93.6	40.2	39.1	29.7	80.1	50.6	65.4	50.5	65	48.3	67.7	59.3	60.7	54.4	34.2	27.2	39	44.9	28.7	29.4	63.6	50.6	38.7	53.3	29.4
CFSElowBRDUpon8n	0.1	92.2	0.1	72.8	0.3	83.4	0.7	0	4.4	68.4	0.3	88.2	0.5	88.2	1.2	95	3.4	79.7	3.2	93.3	6	82.9	4.1	92.4	0.1	77.8	4	65.3	0	78.5	0.2	65.2	1.7	63.5	0.2	87.6	0.1	77.9	0.5	67.1	0.1	71.9	5.3	87.8	0.9	53.4	1.1	58.4	6
CFSEHiBRDUpon8n	0.3	3.5	0.1	6.1	0.7	4.4	0	0	2.7	9.6	1.1	6.6	2.1	6.6	1.4	3.4	1.9	5.2	1.9	1.4	6.9	6	3.9	1.8	1.3	7.2	0	9.7	0.1	5.3	0.4	7.5	7.3	22.7	0.1	2	0.1	6.4	0.6	16.4	0.2	3.5	4.6	4.9	0.2	4.9	0.8	5.1	0.5
CFSElowBRDUnon8n	2.8	0.3	3.9	1.6	1.1	2	5.7	56.9	0.8	3.7	0.5	0.1	3.3	0.1	1.1	0.1	3.7	4.2	2.2	1	4.6	7.3	1.1	1.5	0.3	3.7	12	20.1	2.1	4.9	3.1	6.5	1.3	1.3	1.1	0.9	1.7	6.5	2.5	4.9	1.4	1.6	4.8	3.9	2.4	4.3	3.2	7.8	10.4
CFSEHiBRDUnon8n	96.9	4	95.8	19.5	98	10.2	93.6	43.1	92.1	18.4	98.1	5.1	94.1	5.1	96.3	1.6	91	11	92.7	4.2	82.5	3.9	90.9	4.4	98.3	11.3	84	4.9	97.7	11.4	96.3	20.8	89.7	12.5	98.6	9.4	98.1	9.2	96.3	11.6	98.2	23	85.3	3.4	96.5	37.4	94.9	28.6	83.1
D0 on 8pneg	96.5	7.8	95	25.8	97.9	14.5	91.1	24.4	55.4	21.4	97.5	10.4	93.6	10.4	95.1	4.9	91	15.6	89.4	6	82.5	6.7	93	6.5	99.6	20.9	80	16	97.7	17.4	96.8	28.4	97	35.4	98.8	12.1	97.7	16.1	97.1	29.2	98.4	26.6	89.3	8.4	96.8	42.7	97.1	32.1	84.2
D1on8N	2.2	6.1	3.7	13.2	1.5	12.1	3.8	36.7	39.8	20.1	2	13.9	1.2	13.9	4.3	7.7	5.6	11.4	7.5	6.4	10.1	8.3	5.8	10	0.3	20.6	16	32.6	1.3	13	2.5	31.3	0.8	25.5	0.7	13.3	1.3	33.4	1.3	29	0.8	7	6.8	6.1	1.8	19.6	2.3	16.7	5.5
D2on8N	0.4	21.3	0.7	27.2	0.2	30.9	1.8	23.8	3	28.9	0.1	42.7	1	42.7	0.3	30.2	1.4	26.5	1.6	19.8	3.1	22.6	0.7	28.6	0	45.3	0	39.6	0.8	41.3	0.6	28	0.8	29.2	0.2	35	0.2	46.7	1	35.7	0.2	12.9	2.8	10.5	0.6	23.6	0.4	21.8	2.7
D3on8N	0	41.3	0.1	24.7	0	32.7	1.4	10.5	1	22.1	0.1	28.9	0.3	28.9	0	44	0.6	37.6	0.5	29.8	1.5	37.1	0.2	29.2	0	12.9	4	10.4	0.2	26.6	0	10.9	0.6	9.1	0.1	31.7	0.1	4.3	0.3	6.2	0.1	20.8	0.4	26.3	0.5	11.8	0.1	20.2	3.8
D4on8N	0.1	20.7	0.1	7.6	0	9.5	1	3.6	0.2	7.2	0	3.7	0.7	3.7	0	12.5	0.7	8.9	0.9	31.4	1.1	21.9	0	21.3	0	0.3	0	1.4	0	1.9	0	2.1	0.4	1.2	0	7.7	0	0.1	0.4	0.5	0.1	25.6	0.2	42	0.2	2.5	0	8.7	2.2
D5on8N	0.5	2.2	0.3	0.6	0	0.2	0.7	0.3	0	0.4	0.1	0.5	1.1	0.5	0.2	1.1	0.4	0.4	0.2	7.1	1.3	3.6	0	4.1	0	0	0	0	0	0	0	0.1	0.5	0	0	0.3	0	0	0	0	0.2	7.6	0	8.3	0.1	0.2	0.1	1	0.5
D6on8N	0	0	0	0	0	0	0.3	0	0	0	0.2	0.1	0.3	0.1	0.1	0	0	0	0	0.2	0.4	0.4	0	0.1	0	0	0	0	0	0	0	0.1	0	0	0.1	0.1	0	0	0	0	0.2	0.7	0.4	0.4	0.1	0	0	0.1	1.1
8pon3pMean	33040	6294	30143	10849	34802	10677	39309	28003	19736	9635	45138	12950	64441	12950	30295	7931	35861	10697	44632	8804	46724	11514	35097	7554	37205	9288	30850	14820	42631	9259	15606	4084	32892	10238	44591	9848	16788	7644	29277	8121	37235	11369	34289	7491	17187	6357	20693	12667	45434
CFSElowBRDUpon8pMean	14135	4277	16584	7156	15422	6230	3611		7648	5035	10665	8157	11503	8157	14996	5756	13128	6097	10097	6688	16337	7063	15471	6028	701	7068		8202		5195	4197	2701	5041	4397	11720	4885	6994	3956	6136	4360	17000	6680	12068	4443	4749	2706	9184	5595	23550
CFSEHiBRDUpon8pMean	39687	30277	39603	27388	45035	28783			23962	20309	51497	39682	57943	39682	40512	27584	41515	41095	43445	55314	51835	51233	42092	33525	74511	42049		44545	68854	61856	23556	15135	23365	19903	64082	45333	16977	18190	21794	17753	39438	35634	45105	43812	21701	20741	26345	21240	53217
CFSElowBRDUnon8pMean	5808	9915	9678	9467	9872	10395	7163	7935	6786	5853	6132	10057	6070	10057	9096	6157	8090	6981	12053	13641	8088	7277	14047	9342	13449	9829	15094	9627	13957	11696	6426	3731	4746	5546	16633	10049	6404	4455	4687	4097	10560	10125	14706	6656	6072	3795	8221	5818	20634
CFSEHiBRDUnon8pMean	33915	34388	30775	31255	35140	30705	41557	34341	19873	16893	45435	43659	67191	43659	30466	29619	38432	32238	45790	46940	52026	47490	36087	30200	38376	31841	33214	48888	43613	48232	15993	15460	37219	29673	44951	38966	16938	18438	30291	26375	37560	34772	35992	35344	17483	16770	20857	21005	48037
8non3pMean	31815	6303	28046	11461	34745	8636	35145	13982	18756	6739	42167	10350	60507	10350	28712	5256	33939	9473	43407	7935	44970	9092	33784	6891	68199	14652	40503	14237	47516	13623	16245	7251	32483	9986	42397	10159	15307	6119	28102	8823	36601	13075	32445	7093		9427	20569	10072	44152
CFSElowBRDUpon8nMean	14966	4225	12886	5074	13386	4808	1565		5663	3131	10807	6931	10896	6931	13281	4128	11327	4680	9867	5285	11680	5469	14247	4714	18715	8071	9637	8303		6094	4513	4153	3933	4186	7146	6367	5535	4338	4703	4390	11589	4761	12695	4129	3270	4120	8748	4477	5565
CFSEHiBRDUpon8nMean	37093	28821	31390	28356	37410	28473			19444	15551	43927	32624	53177	32624	29426	26036	35601	36923	38254	55315	39562	41394	35586	33695	86597	41425		44566	51664	46912	16897	13041	17145	16721	63856	41906	32167	15600	22488	17683	34243	33971	41685	43989	20014	16457	27691	20781	57940
CFSElowBRDUnon8nMean	8069	7535	10353	9831	10697	8549	5135	6697	5724	4346	5928	6179	4425	6179	10030	6866	6765	6111	12781	13617	6039	6137	12534	10702	14686	6843	13478	11110	11496	9050	6351	5150	2168	4672	14867	11325	6400	4745	4208	4524	9677	9303	12813	6984	6054	5083	10657	5710	16759
CFSEHiBRDUnon8nMean	32506	34322	28783	30159	35054	31325	37226	23611	19487	16043	42438	40789	62931	40789	29099	28409	35836	32683	45378	48900	50025	42014	34840	40571	68194	45660	45833	46207	48298	52147	16587	15508	34708	27769	42775	38442	15459	15565	28901	23705	37027	36153	34285	30600	17770	16589	20982	20766	50278
[truncated: 219 more columns]

## Sheet: TRAP Activity Data
Status		Name	Volume	Normalized Volume	Average Value	Relative nuc acid conc	Normalized Activity	Activity/Jurkat
	Jurkat	1 cell(1, 1)	836139	426451	426451	0.8	533064
	negative	1 cell(2, 1)	409688	0
N	PBMC	2 cell(1, 1)	600740	191052	180440	11.405	15821.1	2.96796
	PBMC	2 cell(2, 1)	579516	169828
	MMC	3 cell(1, 1)	633750	224063	224063	11.335	19767.3	3.70824
N	PBMC	8 cell(1, 1)	513672	103984	93595.9	16.4	5707.07	1.07062
	PBMC	8 cell(2, 1)	492895	83207.6
	MMC	10 cell(1, 1)	481516	71828.5	57583.6	14.38	4004.42	0.751209
	MMC	10 cell(2, 1)	453026	43338.7
	jurkat	23 cell(1, 1)	847387	414324	414324	0.8	517905
	negative	13 cell(1, 1)	433063	0
N	PBMC	14 cell(1, 1)	683615	250551	261799	14.43	18142.7	3.50309
	PBMC	14 cell(2, 1)	706110	273047
	MMC	15 cell(1, 1)	525104	92040.9	92028	9.575	9611.28	1.8558
	MMC	15 cell(2, 1)	525078	92015
N	PBMC	20 cell(1, 1)	571804	138741	137887	9.72	14185.9	2.73909
	PBMC	20 cell(2, 1)	570096	137033
	MMC	21 cell(1, 1)	494211	61147.4	56166.7	12.13	4630.4	0.894062
	MMC	21 cell(2, 1)	484249	51186
N	PBMC							0.074
	MMC							0.074
		Name	Volume
	n	1 cell(1, 1)	146857
	j	2 cell(1, 1)	368088	221231	221231	0.8	276538
N	PBMC	3 cell(1, 1)	275345	128488	123880	21.665	5718	2.06771
	PBMC	3 cell(2, 1)	266130	119273
	MMC	4 cell(1, 1)	288350	141492	135914	12.6767	10721.6	3.87707
	MMC	4 cell(2, 1)	277193	130336
N	PBMC	7 cell(1, 1)	354263	207406	209856	17.345	12098.9	4.37513
	PBMC	7 cell(2, 1)	359163	212306
	MMC	8 cell(1, 1)	293398	146540	144891	20.01	7240.95	2.61843
	MMC	8 cell(2, 1)	290100	143242
	n	9 cell(1, 1)	166489
	n	10 cell(1, 1)	209700
	j	11 cell(1, 1)	466412	256712	256712	0.8	320890
N	PBMC	16 cell(1, 1)	453746	244046	225172	13.0767	17219.4	5.36612
	PBMC	16 cell(2, 1)	415997	206298
	MMC	17 cell(1, 1)	365742	156042	159471	15.5067	10284	3.20485
	MMC	17 cell(2, 1)	372600	162900
	n	18 cell(1, 1)	227476
		Name	Volume
	n	19 cell(1, 1)	252917
	j	20 cell(1, 1)	478102	225185	225185	0.8	281482
N	PBMC	21 cell(1, 1)	303547	50630.2	51840.5	19.415	2670.13	0.948596
	PBMC	21 cell(2, 1)	305967	53050.8
	MMC	22 cell(1, 1)	310499	57582	58624.5	14.3333	4090.08	1.45305
	MMC	22 cell(2, 1)	312584	59667
N	PBMC	23 cell(1, 1)	371889	118972	112637	23.73	4746.6	1.68629
	PBMC	23 cell(2, 1)	359218	106302
	MMC	24 cell(1, 1)	771930	519014	472583	31.87	14828.5	5.268
	MMC	24 cell(2, 1)	679070	426153
N	PBMC	25 cell(1, 1)	363421	110504	112125	20.845	5378.98	1.91095
	PBMC	25 cell(2, 1)	366662	113746
	MMC	26 cell(1, 1)	344166	91249.4	91969.1	17.775	5174.07	1.83815
	MMC	26 cell(2, 1)	345605	92688.7
	n	28 cell(1, 1)	223692
	n	29 cell(1, 1)	215886
	j	30 cell(1, 1)	470162	254276	254276	0.8	317845
N	PBMC	33 cell(1, 1)	335308	119421	119942	18.5767	6456.59	2.03136
	PBMC	33 cell(2, 1)	336349	120463
	MMC	34 cell(1, 1)	335731	119844	120508	19.26	6256.9	1.96854
	MMC	34 cell(2, 1)	337058	121171
	n	38 cell(1, 1)	237789
		Name	Volume
	n	39 cell(1, 1)	115890
	j	40 cell(1, 1)	338091	222202	222202	0.8	277752
N	PBMC	43 cell(1, 1)	279194	163305	156405	24.185	6467.05	2.32835
	PBMC	43 cell(2, 1)	265396	149506
	MMC	44 cell(1, 1)	307233	191344	190607	20.095	9485.29	3.41502
	MMC	44 cell(2, 1)	305760	189870
	n	48 cell(1, 1)	140972
	n	49 cell(1, 1)	233428
	j	50 cell(1, 1)	435151	201724	201724	0.8	252154
N	PBMC	55 cell(1, 1)	371990	138563	137159	21.185	6474.36	2.56762
	PBMC	55 cell(2, 1)	369184	135756
	MMC	56 cell(1, 1)	301360	67932.3	62030	13.315	4658.65	1.84754
	MMC	56 cell(2, 1)	289555	56127.6
	n	57 cell(1, 1)	198550
		Name	Volume
	n	58 cell(1, 1)	181449
	j	59 cell(1, 1)	418225	236776	236776	0.8	295970
N	PBMC	60 cell(1, 1)	334656	153208	146859	20.925	7018.37	2.37131
	PBMC	60 cell(2, 1)	321959	140511
	MMC	61 cell(1, 1)	341817	160368	167355	18.55	9021.85	3.04823
	MMC	61 cell(2, 1)	355791	174343
N	PBMC	64 cell(1, 1)	498158	316709	304193	13.385	22726.4	7.67862
	PBMC	64 cell(2, 1)	473125	291677
	MMC	65 cell(1, 1)	372412	190964	172716	18.945	9116.71	3.08028
	MMC	65 cell(2, 1)	335917	154469
	n	66 cell(1, 1)	202474
	n	67 cell(1, 1)	229844
	j	68 cell(1, 1)	529351	299507	299507	0.8	374384
N	PBMC	71 cell(1, 1)	467077	237233	234639	8.83	26572.9	7.09778
	PBMC	71 cell(2, 1)	461889	232045
	MMC	72 cell(1, 1)	384883	155040	152096	6.715	22650.2	6.04999
	MMC	72 cell(2, 1)	378996	149152
N	PBMC	73 cell(1, 1)	477783	247939	247280	8.225	30064.5	8.03039
	PBMC	73 cell(2, 1)	476465	246621
	MMC	74 cell(1, 1)	375902	146058	142111	7.675	18516.1	4.94577
	MMC	74 cell(2, 1)	368009	138165
	n	76 cell(1, 1)	199396
		Name	Volume
	n	84 cell(1, 1)	242248
	j	85 cell(1, 1)	458856	216608	216608	0.8	270760
N	PBMC	90 cell(1, 1)	497553	255305	242924	19.5	12457.6	4.60099
	PBMC	90 cell(2, 1)	472791	230543
	MMC	91 cell(1, 1)	379647	137399	131024	13.4	9777.91	3.61129
	MMC	91 cell(2, 1)	366897	124649
	n	92 cell(1, 1)	313558
	j	99 cell(1, 1)	547270	233711	233711	0.8	292139
	n	100 cell(1, 1)	332223
		Name	Volume
	n	101 cell(1, 1)	239791
	j	102 cell(1, 1)	457733	217941	217941	0.8	272427
N	PBMC	105 cell(1, 1)	436769	196977	191962	15.77	12172.6	4.46821
	PBMC	105 cell(2, 1)	426737	186946
	MMC	106 cell(1, 1)	313750	73958.6	71089.8	14.675	4844.28	1.7782
	MMC	106 cell(2, 1)	308013	68221.1
	n	109 cell(1, 1)	219558
	n	110 cell(1, 1)	183167
	j	111 cell(1, 1)	448382	265216	265216	0.8	331519
N	PBMC	114 cell(1, 1)	430921	247754	247719	6.085	40709.8	12.2798
	PBMC	114 cell(2, 1)	430851	247684
	MMC	115 cell(1, 1)	331053	147887	134597	15.435	8720.23	2.63038
	MMC	115 cell(2, 1)	304474	121307
	n	116 cell(1, 1)	217921
